# Supplementary material for: Endothelial cell-derived nidogen-1 inhibits migration of SK-BR-3 breast cancer cells
Source: BMC Cancer. 2019 Apr 4;19:312. doi: 10.1186/s12885-019-5521-8 (PMC6449935; doi:10.1186/s12885-019-5521-8)
Supplement: Supplementary file 2 — Table S1. List of proteins identified by MS-SILAC. Proteins identified with at least 1 unique peptide and quantified with a minimum of two ratio counts were considered for the analysis. For each experiment (forward and reverse), the SILAC ratios (sub-confluent/confluent cells) are given. NaN = Not a Number. (XLSX 328 kb) [file 12885_2019_5521_MOESM2_ESM.xlsx]

## Sheet: Sheet1
id	Protein IDs	Majority protein IDs	Protein names	Gene names	Ratio M/H subconfluent/confluent A	Ratio H/M subconfluent/confluent B
2	F2Z3K9;A0FGR8-5;H7BXI1;A0FGR8-2;A0FGR8;A0FGR8-6	F2Z3K9;A0FGR8-5;H7BXI1;A0FGR8-2;A0FGR8;A0FGR8-6	Extended synaptotagmin-2	ESYT2	NaN	NaN
3	A0MZ66-8;A0MZ66-4;A0MZ66-5;A0MZ66-6;A0MZ66;A0MZ66-3;A0MZ66-2;A0MZ66-7	A0MZ66-8;A0MZ66-4;A0MZ66-5;A0MZ66-6;A0MZ66;A0MZ66-3;A0MZ66-2	Shootin-1	KIAA1598	NaN	NaN
8	F5H5W6;A2A376;B3KWW1;O95786-2;O95786	F5H5W6;A2A376;B3KWW1;O95786-2;O95786	Probable ATP-dependent RNA helicase DDX58	DDX58	NaN	NaN
11	A2AE48;Q12899;A2AE51	A2AE48;Q12899;A2AE51	Tripartite motif-containing protein 26	TRIM26	NaN	NaN
12	A2IDD0;O00746;Q4TT34;F2Z2X0	A2IDD0;O00746;Q4TT34;F2Z2X0	Nucleoside diphosphate kinase;Nucleoside diphosphate kinase, mitochondrial	NME4	NaN	NaN
13	A2RUC4-2;A2RUC4	A2RUC4-2;A2RUC4	tRNA wybutosine-synthesizing protein 5	TYW5	NaN	NaN
14	A3KFL4;Q13868;A3KFL1;B4DKK6;A3KFL5;A3KFL2	A3KFL4;Q13868;A3KFL1;B4DKK6;A3KFL5;A3KFL2	Exosome complex component RRP4	EXOSC2	NaN	NaN
15	A3KN83-4;Q9Y2G9-3;K7ES28;Q9Y2G9;A3KN83-3;A3KN83-2;A3KN83	A3KN83-4;Q9Y2G9-3;K7ES28;Q9Y2G9;A3KN83-3;A3KN83-2;A3KN83	Protein strawberry notch homolog 1;Protein strawberry notch homolog 2	SBNO1;SBNO2	NaN	NaN
16	P20839-2;P20839-4;C9J381;P20839;E7EQS0;P20839-3;C9JV30;J3KNX8;A4D0Z6;C9K0R9;C9J029;H7C5T1;H7C511	P20839-2;P20839-4;C9J381;P20839;E7EQS0;P20839-3;C9JV30;J3KNX8;A4D0Z6;C9K0R9	Inosine-5-monophosphate dehydrogenase 1;Inosine-5-monophosphate dehydrogenase	IMPDH1	NaN	NaN
17	Q8N201;A4D212	Q8N201;A4D212	Integrator complex subunit 1	INTS1;DKFZP586J0619	NaN	NaN
18	A5LHX3	A5LHX3	Proteasome subunit beta type-11	PSMB11	NaN	NaN
20	Q5JV03;A6NCA8;F5H2U4;Q5T6F2	Q5JV03;A6NCA8;F5H2U4;Q5T6F2	Ubiquitin-associated protein 2	UBAP2	NaN	NaN
24	A6NEP9;Q8NG11-2;Q8NG11;Q8NG11-3;H7BXY6	A6NEP9;Q8NG11-2;Q8NG11;Q8NG11-3;H7BXY6	Tetraspanin-14	TSPAN14	NaN	0.81133
25	C9JWQ4;D7R525;A6NF29;P45984-5;P53779-4;Q308M2;Q499Y8;A8MWW6;H0Y9H3;J3KNK1;P45984-3;P45984-2;P45983-3;P45983-2;P53779-2;P45984-4;P45984;P53779-3;P45983-4;P45983;P53779	C9JWQ4;D7R525;A6NF29;P45984-5;P53779-4;Q308M2;Q499Y8;A8MWW6;H0Y9H3;J3KNK1;P45984-3;P45984-2;P45983-3;P45983-2;P53779-2;P45984-4;P45984;P53779-3;P45983-4;P45983;P53779	Mitogen-activated protein kinase 9;Mitogen-activated protein kinase 10;Mitogen-activated protein kinase 8	MAPK8;MAPK9;MAPK10	NaN	NaN
27	Q8N1I1;H0YC74;A6NFQ2-3;A6NFQ2-2;A6NFQ2	Q8N1I1;H0YC74;A6NFQ2-3;A6NFQ2-2;A6NFQ2	Protein FAM115C	FAM115C	NaN	NaN
31	B7Z9S8;A6NGH2;P05026-2;P05026	B7Z9S8;A6NGH2;P05026-2;P05026	Sodium/potassium-transporting ATPase subunit beta-1	ATP1B1	NaN	-1.47492
33	E9PS11;A6NGW1;O95070;F8W9A1	E9PS11;A6NGW1;O95070;F8W9A1	Protein YIF1A	YIF1A	NaN	NaN
34	F8W1Q3;P43251;B4DLJ9;A6NHF2	F8W1Q3;P43251;B4DLJ9;A6NHF2	Biotinidase	BTD	NaN	NaN
35	A6NHL2-2;A6NHL2	A6NHL2-2;A6NHL2	Tubulin alpha chain-like 3	TUBAL3	NaN	NaN
38	K7EJU3;K7EN86;C9JSK0;Q13432-2;Q13432;A6NIH7	K7EJU3;K7EN86;C9JSK0;Q13432-2;Q13432;A6NIH7	Protein unc-119 homolog A;Protein unc-119 homolog B	UNC119;UNC119B	NaN	NaN
41	A6NKV8;Q9H074-2;Q9H074;D6RJF2;D6REB4;H0YA44;D6RD97;D6RJ02	A6NKV8;Q9H074-2;Q9H074;D6RJF2;D6REB4	Polyadenylate-binding protein-interacting protein 1	PAIP1	NaN	NaN
43	A6NLH6;Q9P003	A6NLH6;Q9P003	Protein cornichon homolog 4	CNIH4	NaN	NaN
44	H7C1C6;A6NLM8;P51571	H7C1C6;A6NLM8;P51571	Translocon-associated protein subunit delta	SSR4	NaN	NaN
48	O43768-6;O43768-5;O43768-2;O43768;O43768-9;O43768-7;O43768-3;O43768-4;A6NMQ3;C9JUF4;Q5T5H1;H3BQ52;H3BTD3;P56211-2;P56211;D6RE62;H3BMD8	O43768-6;O43768-5;O43768-2;O43768;O43768-9;O43768-7;O43768-3;O43768-4;A6NMQ3;C9JUF4;Q5T5H1;H3BQ52;H3BTD3;P56211-2;P56211;D6RE62;H3BMD8	Alpha-endosulfine;cAMP-regulated phosphoprotein 19	ENSA;ARPP19	NaN	NaN
53	A6PVN3;P43155-3;P43155-2;P43155	A6PVN3;P43155-3;P43155-2;P43155	Carnitine O-acetyltransferase	CRAT	NaN	NaN
55	B7ZBQ1;B4DE08;A6PVP4;B7ZBQ3;Q9H944	B7ZBQ1;B4DE08;A6PVP4;B7ZBQ3;Q9H944	Mediator of RNA polymerase II transcription subunit 20	MED20	NaN	NaN
56	A6PWM2;Q6UXH1-3;Q6UXH1-2;Q6UXH1-4;Q6UXH1;Q6UXH1-6;Q6UXH1-5	A6PWM2;Q6UXH1-3;Q6UXH1-2;Q6UXH1-4;Q6UXH1;Q6UXH1-6;Q6UXH1-5	Cysteine-rich with EGF-like domain protein 2	CRELD2	NaN	NaN
61	A8MT72;Q16799-3;Q16799-2;Q16799	A8MT72;Q16799-3;Q16799-2;Q16799	Reticulon-1	RTN1	NaN	NaN
63	A8MUB1;P68366;C9JEV8;C9JQ00;C9JJQ8;C9JDL2	A8MUB1;P68366	Tubulin alpha-4A chain	TUBA4A	NaN	NaN
70	A8MXQ1;P53801	A8MXQ1;P53801	Pituitary tumor-transforming gene 1 protein-interacting protein	PTTG1IP	NaN	NaN
71	A8MXV4	A8MXV4	Nucleoside diphosphate-linked moiety X motif 19, mitochondrial	NUDT19	NaN	NaN
72	A8MXY0;Q12846;C9JFM5	A8MXY0;Q12846	Syntaxin-4	STX4	NaN	NaN
73	Q96G95;A8MY43;O14874;H3BTL2;H3BS02	Q96G95;A8MY43;O14874;H3BTL2;H3BS02	[3-methyl-2-oxobutanoate dehydrogenase [lipoamide]] kinase, mitochondrial	BCKDK	NaN	NaN
74	B8ZZ09;B8ZZ10;A8MYV2;Q9NQ29-2;Q9NQ29-3;Q9NQ29;Q9Y383-3;Q9Y383-2;Q9Y383;B7Z4Q3	B8ZZ09;B8ZZ10;A8MYV2;Q9NQ29-2;Q9NQ29-3;Q9NQ29;Q9Y383-3;Q9Y383-2;Q9Y383;B7Z4Q3	Putative RNA-binding protein Luc7-like 1;Putative RNA-binding protein Luc7-like 2;UPF0562 protein C7orf55	LUC7L;LUC7L2;C7orf55	NaN	NaN
75	J3QQI9;B0QY36;H0Y645;B0QY35;B0QY34;P48730-2;P48730;P49674;H7BYT1	J3QQI9;B0QY36;H0Y645;B0QY35;B0QY34;P48730-2;P48730;P49674;H7BYT1	Casein kinase I isoform delta;Casein kinase I isoform epsilon	CSNK1D;CSNK1E	NaN	NaN
83	B1AH77;B1AH80;P15153;B1AH78	B1AH77;B1AH80;P15153;B1AH78	Ras-related C3 botulinum toxin substrate 2	RAC2	NaN	NaN
85	P55769;B1AHD1	P55769;B1AHD1	NHP2-like protein 1;NHP2-like protein 1, N-terminally processed	NHP2L1	NaN	NaN
86	B1AHF3;P00387-2;P00387;P00387-3	B1AHF3;P00387-2;P00387;P00387-3	NADH-cytochrome b5 reductase 3;NADH-cytochrome b5 reductase 3 membrane-bound form;NADH-cytochrome b5 reductase 3 soluble form	CYB5R3	NaN	NaN
88	B1AK13;P35914;P35914-2;G5E9S9;B7Z4D4;H0Y2L7;B7Z212;Q8TB92-5;Q8TB92-2;Q8TB92	B1AK13;P35914;P35914-2	Hydroxymethylglutaryl-CoA lyase, mitochondrial	HMGCL	NaN	NaN
95	B1B0M1;Q4V328;Q4V328-3;Q4V328-2;Q4V328-4	B1B0M1;Q4V328;Q4V328-3;Q4V328-2;Q4V328-4	GRIP1-associated protein 1	GRIPAP1	NaN	NaN
97	F2Z3M7;B3KMJ7;O75170-6;O75170-2;O75170-4;O75170-3;O75170-5;O75170	F2Z3M7;B3KMJ7;O75170-6;O75170-2;O75170-4;O75170-3;O75170-5;O75170	Serine/threonine-protein phosphatase 6 regulatory subunit 2	PPP6R2	NaN	NaN
99	I3L3K9;K7ENN8;I3L2F3;Q309B1;O95361-2;J3KPT5;B3KP96;O95361;H0Y626	I3L3K9;K7ENN8;I3L2F3;Q309B1;O95361-2;J3KPT5;B3KP96;O95361;H0Y626	Tripartite motif-containing protein 16-like protein;Tripartite motif-containing protein 16	TRIM16L;TRIM16	NaN	NaN
101	Q99808;B3KQV7	Q99808;B3KQV7	Equilibrative nucleoside transporter 1	SLC29A1	NaN	-0.438012
105	C9J0R9;H7C488;F5GWL8;B3KSI9;Q9NQ48	C9J0R9;H7C488;F5GWL8;B3KSI9;Q9NQ48	Leucine zipper transcription factor-like protein 1	LZTFL1	NaN	NaN
107	P49959-2;F8W7U8;P49959;B3KTC7;F5GXT0	P49959-2;F8W7U8;P49959;B3KTC7;F5GXT0	Double-strand break repair protein MRE11A	MRE11A	NaN	NaN
108	H0YLJ3;Q9UBU8-2;B3KTM8;H0YMJ0;Q9UBU8;H0YNE0;Q9UBU8-3;H0YNX3;H0YLV1;H0YMT8;H0YM21;Q5JXX4	H0YLJ3;Q9UBU8-2;B3KTM8;H0YMJ0;Q9UBU8;H0YNE0;Q9UBU8-3	Mortality factor 4-like protein 1	MORF4L1	NaN	NaN
109	P55058-3;P55058-2;P55058;B3KUE5	P55058-3;P55058-2;P55058;B3KUE5	Phospholipid transfer protein	PLTP	NaN	NaN
112	F5H729;F5GWK6;F5H268;B3KVY5;Q9H3F6-3;Q9H3F6;F5GY15;B7Z6M4;F5GWA4;Q9H3F6-2;Q13829;Q8WZ19;H3BM90;K7EM01;F5H6V0;REV__Q9HBY8-2;REV__Q9HBY8-3;REV__Q9HBY8	F5H729;F5GWK6;F5H268;B3KVY5;Q9H3F6-3;Q9H3F6;F5GY15;B7Z6M4;F5GWA4;Q9H3F6-2;Q13829;Q8WZ19	BTB/POZ domain-containing adapter for CUL3-mediated RhoA degradation protein 3;BTB/POZ domain-containing adapter for CUL3-mediated RhoA degradation protein 2;BTB/POZ domain-containing adapter for CUL3-mediated RhoA degradation protein 1	KCTD10;TNFAIP1;KCTD13	NaN	NaN
114	B3KWN8;Q8WU10	B3KWN8;Q8WU10	Pyridine nucleotide-disulfide oxidoreductase domain-containing protein 1	PYROXD1	NaN	NaN
117	B4DDD2;P00374;B4DM58;C9JJ68;Q86XF0	B4DDD2;P00374;B4DM58	Dihydrofolate reductase	DHFR	NaN	NaN
120	Q5T4K2;B4DDY7;Q5T4K4;Q5T4K3;Q9NY26	Q5T4K2;B4DDY7;Q5T4K4;Q5T4K3;Q9NY26	Zinc transporter ZIP1	SLC39A1	NaN	NaN
126	F5H2F9;B4DF41;P52701;P52701-2	F5H2F9;B4DF41;P52701;P52701-2	DNA mismatch repair protein Msh6	MSH6	NaN	NaN
127	B4DF77;Q6VY07;E9PNZ9;Q6VY07-2;E9PSE1;E9PSG7;H0YCU5	B4DF77;Q6VY07;E9PNZ9;Q6VY07-2	Phosphofurin acidic cluster sorting protein 1	PACS1	NaN	NaN
129	B4DFQ4;Q8N668	B4DFQ4;Q8N668	COMM domain-containing protein 1	COMMD1	NaN	NaN
131	F5GYC4;B4DG22;B7ZB17;P51812	F5GYC4;B4DG22;B7ZB17;P51812	Ribosomal protein S6 kinase alpha-3	RPS6KA3	NaN	NaN
134	Q5JUT3;B4DGX2;P48426	Q5JUT3;B4DGX2;P48426	Phosphatidylinositol 5-phosphate 4-kinase type-2 alpha	PIP4K2A	NaN	NaN
137	Q9UPT5-2;B4DJ07;Q9UPT5-5;Q9UPT5-1;Q9UPT5-6;Q9UPT5	Q9UPT5-2;B4DJ07;Q9UPT5-5;Q9UPT5-1;Q9UPT5-6;Q9UPT5	Exocyst complex component 7	EXOC7	NaN	NaN
140	B4DJM9;Q9NP81;M0QWZ7;E7EX87;Q9NP81-2;M0R2C6;M0R2H5	B4DJM9;Q9NP81;M0QWZ7;E7EX87;Q9NP81-2;M0R2C6;M0R2H5	Serine--tRNA ligase, mitochondrial	SARS2	NaN	NaN
146	B4DLH2;Q8N357	B4DLH2;Q8N357	Solute carrier family 35 member F6	C2orf18;SLC35F6	NaN	1.23537
147	P52815;B4DLN1	P52815;B4DLN1	39S ribosomal protein L12, mitochondrial	MRPL12;SLC25A10	NaN	NaN
149	Q9BYM8-4;H0Y4S7;B4DML5;G3XAG9;Q9BYM8-3;Q9BYM8	Q9BYM8-4;H0Y4S7;B4DML5;G3XAG9;Q9BYM8-3;Q9BYM8	RanBP-type and C3HC4-type zinc finger-containing protein 1	RBCK1	NaN	NaN
150	B4DMU4;Q8TCE6-2;Q8TCE6;Q6NSW5	B4DMU4;Q8TCE6-2;Q8TCE6;Q6NSW5	Protein FAM45A;Protein FAM45B	FAM45A;FAM45B	NaN	NaN
152	C9JRD2;C9J2C4;Q8NHS0;O75190-2;C9JXB9;P25686-2;B4DN73;P25686;O75190-3;O75190	C9JRD2;C9J2C4;Q8NHS0;O75190-2;C9JXB9;P25686-2;B4DN73;P25686;O75190-3;O75190	DnaJ homolog subfamily B member 8;DnaJ homolog subfamily B member 6;DnaJ homolog subfamily B member 2	DNAJB2;DNAJB6;DNAJB8	NaN	NaN
153	E7EPF2;C9J9B2;E7ETU5;P29558-2;P29558;Q6XE24-3;B4DN88;Q6XE24-4;Q6XE24-5;Q6XE24-2;J3QT21;C9JIJ9;Q6XE24	E7EPF2;C9J9B2;E7ETU5;P29558-2;P29558;Q6XE24-3;B4DN88;Q6XE24-4;Q6XE24-5;Q6XE24-2;J3QT21;C9JIJ9;Q6XE24	RNA-binding motif, single-stranded-interacting protein 1;RNA-binding motif, single-stranded-interacting protein 3	RBMS1;RBMS3	NaN	NaN
154	J3QL05;J3KP15;B4DN89;Q01130;Q9BRL6-2;Q9BRL6	J3QL05;J3KP15;B4DN89;Q01130;Q9BRL6-2;Q9BRL6	Serine/arginine-rich splicing factor 2;Serine/arginine-rich splicing factor 8	SRSF2;SFRS2;SRSF8	NaN	NaN
157	C9J9D8;C9J6I6;Q03154;B4DNW0;C9JMV9	C9J9D8;C9J6I6;Q03154;B4DNW0;C9JMV9	Aminoacylase-1	ACY1;ABHD14A-ACY1	NaN	NaN
159	D6REB0;E7ENK0;Q13137-2;Q13137;E9PBE5;B4DP36	D6REB0;E7ENK0;Q13137-2;Q13137;E9PBE5;B4DP36	Calcium-binding and coiled-coil domain-containing protein 2	CALCOCO2	NaN	NaN
160	B4DQH9;Q6VN20;B3KP49;B4DID0	B4DQH9;Q6VN20;B3KP49;B4DID0	Ran-binding protein 10	RANBP10	NaN	NaN
164	B4DR11;E9PPX2;P15407	B4DR11;E9PPX2;P15407	Fos-related antigen 1	FOSL1	NaN	1.35767
166	M0R1R8;B4DR69;M0R2M8;Q99742	M0R1R8;B4DR69;M0R2M8;Q99742	Neuronal PAS domain-containing protein 1	NPAS1	NaN	NaN
167	B4DR80;Q9Y6E0-2;Q9Y6E0;H0Y630;Q5JV98	B4DR80;Q9Y6E0-2;Q9Y6E0;H0Y630;Q5JV98	Serine/threonine-protein kinase 24;Serine/threonine-protein kinase 24 36 kDa subunit;Serine/threonine-protein kinase 24 12 kDa subunit	STK24	NaN	NaN
169	B4DRL9;P24386	B4DRL9;P24386	Rab proteins geranylgeranyltransferase component A 1	CHM	NaN	NaN
170	Q5R363;B4DS61;Q96SB4;H3BLV9;Q96SB4-3	Q5R363;B4DS61;Q96SB4;H3BLV9;Q96SB4-3	SRSF protein kinase 1	SRPK1	NaN	NaN
176	C9JAP5;C9JEN3;C9IYT2;F8WDY4;C9IZ27;C9JW19;C9JWV9;B4DUD2;Q969X1	C9JAP5;C9JEN3;C9IYT2;F8WDY4;C9IZ27;C9JW19;C9JWV9;B4DUD2;Q969X1	Protein lifeguard 3	TMBIM1	NaN	0.862387
177	B4DUE3;Q15746-7;Q15746-4;Q15746-5;Q15746-2;Q15746-3;Q15746-6;Q15746;D6R9C2	B4DUE3;Q15746-7;Q15746-4;Q15746-5;Q15746-2;Q15746-3;Q15746-6;Q15746	Myosin light chain kinase, smooth muscle;Myosin light chain kinase, smooth muscle, deglutamylated form	MYLK	NaN	NaN
180	H0Y6E1;B4DVE7;P50995	H0Y6E1;B4DVE7;P50995	Annexin;Annexin A11	ANXA11	NaN	NaN
182	B4DVY7;O75955;B0S8A9;B0V109;B0S8B0;A2AB13;A2AB11;B0V2I8;B0V111;A2AB12;A2AB09;A2AB10	B4DVY7;O75955;B0S8A9;B0V109	Flotillin-1	FLOT1	NaN	0.698634
192	Q9UBN7-2;Q9UBN7;B4DZH6	Q9UBN7-2;Q9UBN7;B4DZH6	Histone deacetylase 6	HDAC6	NaN	NaN
201	B4E2F0;Q8NFH3	B4E2F0;Q8NFH3	Nucleoporin Nup43	NUP43	NaN	NaN
202	Q8WZA0;B4E2N0;K7ES95	Q8WZA0;B4E2N0;K7ES95	Protein LZIC	LZIC	NaN	NaN
205	B4E351;P22692	B4E351;P22692	Insulin-like growth factor-binding protein 4	IGFBP4	NaN	-2.81951
209	B5MC59;P35244	B5MC59;P35244	Replication protein A 14 kDa subunit	RPA3	NaN	NaN
211	B5MCG1;P84101;F8WBN3;B9A031;C9JQZ0;B8ZZY7;F8WBV6;A6NL45;B9A026	B5MCG1;P84101;F8WBN3;B9A031;C9JQZ0;B8ZZY7;F8WBV6;A6NL45;B9A026	Small EDRK-rich factor 2	SERF2	NaN	NaN
216	C9J8M4;O94966-2;E7ESU0;O94966-4;O94966-3;O94966;E7EST9;B5MEG5;E7EN22;O94966-6;O94966-5	C9J8M4;O94966-2;E7ESU0;O94966-4;O94966-3;O94966;E7EST9;B5MEG5;E7EN22;O94966-6;O94966-5	Ubiquitin carboxyl-terminal hydrolase 19;Ubiquitin carboxyl-terminal hydrolase	USP19	NaN	NaN
219	B7WPF4;Q9UPU5	B7WPF4;Q9UPU5	Ubiquitin carboxyl-terminal hydrolase;Ubiquitin carboxyl-terminal hydrolase 24	USP24	NaN	NaN
220	C9JJZ7;H7BXH8;Q8WVV9-3;Q8WVV9-2;C9IYN3;Q5JB52;B7WPG3;Q8WVV9-4;Q8WVV9;D6W592	C9JJZ7;H7BXH8;Q8WVV9-3;Q8WVV9-2;C9IYN3;Q5JB52;B7WPG3;Q8WVV9-4;Q8WVV9;D6W592	Heterogeneous nuclear ribonucleoprotein L-like	HNRPLL;HNRNPLL	NaN	NaN
222	H0Y750;B7Z1I9;B7Z413;B7Z9I3;O75787;H7C3E1	H0Y750;B7Z1I9;B7Z413;B7Z9I3;O75787;H7C3E1	Renin receptor	ATP6AP2	NaN	NaN
224	H0Y9C2;B7Z1Z6;H0Y6G2;H7BXS4;Q13554-7;Q8WU40;Q9UQM7;Q13557-8;Q13557-12;Q13554-4;Q9UQM7-2;Q13557-9;Q13557-10;Q13554-6;Q13555-10;Q13557-5;D6R938;Q13557;Q13554-3;Q13557-3;E9PBG7;Q13557-6;Q5SWX3;Q13554-8;Q13554-5;Q13557-4;Q13557-11;Q13555-3;Q13555-5;Q13555-4;Q13555-7;E9PF82;Q13555-9;Q13554-2;Q13555-2;Q13555-8;Q13555;Q13555-6;Q13554	H0Y9C2;B7Z1Z6;H0Y6G2;H7BXS4;Q13554-7;Q8WU40;Q9UQM7;Q13557-8;Q13557-12;Q13554-4;Q9UQM7-2;Q13557-9;Q13557-10;Q13554-6;Q13555-10;Q13557-5;D6R938;Q13557;Q13554-3;Q13557-3;E9PBG7;Q13557-6;Q5SWX3;Q13554-8;Q13554-5;Q13557-4;Q13557-11;Q13555-3;Q13555-5;Q13555-4;Q13555-7;E9PF82;Q13555-9;Q13554-2;Q13555-2;Q13555-8;Q13555;Q13555-6;Q13554	Calcium/calmodulin-dependent protein kinase type II subunit beta;Calcium/calmodulin-dependent protein kinase type II subunit alpha;Calcium/calmodulin-dependent protein kinase type II subunit delta;Calcium/calmodulin-dependent protein kinase type II subunit gamma	CAMK2D;CAMK2B;CAMK2G;CAMK2A	NaN	NaN
225	J3KP22;P18433-4;P18433-2;P18433-3;P18433;B7Z2A4	J3KP22;P18433-4;P18433-2;P18433-3;P18433;B7Z2A4	Receptor-type tyrosine-protein phosphatase alpha	PTPRA	NaN	NaN
227	F5GZT1;B7Z321;Q96A65;B7Z4J9	F5GZT1;B7Z321;Q96A65;B7Z4J9	Exocyst complex component 4	EXOC4	NaN	NaN
228	B7Z341;F8WBF9;Q9UGV2-3;Q9UGV2-2;Q9UGV2;Q5TH30	B7Z341;F8WBF9;Q9UGV2-3;Q9UGV2-2;Q9UGV2;Q5TH30	Protein NDRG3	NDRG3	NaN	NaN
234	B7Z4K6;O00115;K7ENE5	B7Z4K6;O00115;K7ENE5	Deoxyribonuclease-2-alpha	DNASE2	NaN	-0.0317393
235	Q16773;B7Z4W5;Q5T278;Q16773-2;Q16773-3;Q5T276	Q16773;B7Z4W5;Q5T278;Q16773-2;Q16773-3	Kynurenine--oxoglutarate transaminase 1	CCBL1	NaN	NaN
236	B7Z588;O14763-2;O14763	B7Z588;O14763-2;O14763	Tumor necrosis factor receptor superfamily member 10B	TNFRSF10B	NaN	0.266696
237	B7Z5V9;Q9H8H0	B7Z5V9;Q9H8H0	Nucleolar protein 11	NOL11	NaN	NaN
238	Q9Y624;B7Z5W1	Q9Y624;B7Z5W1	Junctional adhesion molecule A	F11R	NaN	-0.00256872
240	E5RJD2;E5RJG7;E5RFV2;B7Z6B8;Q16698	E5RJD2;E5RJG7;E5RFV2;B7Z6B8;Q16698	2,4-dienoyl-CoA reductase, mitochondrial	DECR1	NaN	NaN
243	Q8NHH9-3;B7Z7X8;Q8NHH9	Q8NHH9-3;B7Z7X8;Q8NHH9	Atlastin-2	ATL2	NaN	NaN
246	F2Z2I2;Q5VX15;Q5W015;Q16875-2;Q16875;Q5VX20;B7Z955	F2Z2I2;Q5VX15;Q5W015;Q16875-2;Q16875;Q5VX20;B7Z955	6-phosphofructo-2-kinase/fructose-2,6-bisphosphatase 3;6-phosphofructo-2-kinase;Fructose-2,6-bisphosphatase	PFKFB3	NaN	NaN
258	B8ZZL5;H7C3Q6;Q8WV92;F8WED5;F8WCY2	B8ZZL5;H7C3Q6;Q8WV92;F8WED5;F8WCY2	MIT domain-containing protein 1	MITD1	NaN	NaN
261	B8ZZT4;Q9BV40	B8ZZT4;Q9BV40	Vesicle-associated membrane protein 8	VAMP8	NaN	2.02454
262	C9J2I0;P52594-2;B8ZZY2;P52594-3;P52594;P52594-4	C9J2I0;P52594-2;B8ZZY2;P52594-3;P52594;P52594-4	Arf-GAP domain and FG repeat-containing protein 1	AGFG1	NaN	NaN
267	C9J8E6;C9J014;C9J271;Q9Y5X2;C9JCB9	C9J8E6;C9J014;C9J271;Q9Y5X2;C9JCB9	Sorting nexin-8	SNX8	NaN	NaN
270	C9J0I9;Q86WB0-2;Q86WB0	C9J0I9;Q86WB0-2;Q86WB0	Nuclear-interacting partner of ALK	ZC3HC1	NaN	NaN
272	C9J1Z8;P84085	C9J1Z8;P84085	ADP-ribosylation factor 5	ARF5	NaN	NaN
274	C9J2G3;C9JQQ2;Q9NWU1-2;Q9NWU1;F8VNS3	C9J2G3;C9JQQ2;Q9NWU1-2;Q9NWU1;F8VNS3	3-oxoacyl-[acyl-carrier-protein] synthase, mitochondrial	OXSM	NaN	NaN
276	H7C497;C9JRH2;C9JMJ4;C9J3R0;C9JQZ4;C9JW69;P18754;P18754-2	H7C497;C9JRH2;C9JMJ4;C9J3R0;C9JQZ4;C9JW69;P18754;P18754-2	Regulator of chromosome condensation	RCC1	NaN	NaN
277	H7C5M9;C9JSA3;C9JND6;C9J6F3;C9J5C3;Q9BUL8;C9J363;F8WDF3;C9J932	H7C5M9;C9JSA3;C9JND6;C9J6F3;C9J5C3;Q9BUL8;C9J363	Programmed cell death protein 10	PDCD10	NaN	NaN
279	C9JJV6;C9JZL8;C9J5M0;C9JC07;Q96S97	C9JJV6;C9JZL8;C9J5M0;C9JC07;Q96S97	Myeloid-associated differentiation marker	MYADM	NaN	NaN
280	L7N2F4;K7N7A3;Q9BTE6;C9J5N1;Q9BTE6-2;Q9BTE6-3;K7EQ85	L7N2F4;K7N7A3;Q9BTE6;C9J5N1;Q9BTE6-2;Q9BTE6-3	Alanyl-tRNA editing protein Aarsd1	AARSD1;PTGES3L-AARSD1	NaN	NaN
281	Q7Z2W4-3;Q7Z2W4-2;Q7Z2W4;C9J6P4	Q7Z2W4-3;Q7Z2W4-2;Q7Z2W4;C9J6P4	Zinc finger CCCH-type antiviral protein 1	ZC3HAV1	NaN	NaN
282	C9J8Q1;F8W9P7;Q9UMS0-2;H7C537;Q9UMS0-3;Q9UMS0	C9J8Q1;F8W9P7;Q9UMS0-2;H7C537;Q9UMS0-3;Q9UMS0	NFU1 iron-sulfur cluster scaffold homolog, mitochondrial	NFU1	NaN	NaN
283	Q14061;C9J8T6	Q14061;C9J8T6	Cytochrome c oxidase copper chaperone	COX17	NaN	NaN
284	C9J975;Q96P47-3;E9PAL8;Q96P47;Q96P47-2;Q96P47-4	C9J975;Q96P47-3;E9PAL8;Q96P47;Q96P47-2;Q96P47-4	Arf-GAP with GTPase, ANK repeat and PH domain-containing protein 3	AGAP3	NaN	NaN
286	C9JQB1;C9J9V6;O75414;C9J1J2;O75414-2	C9JQB1;C9J9V6;O75414	Nucleoside diphosphate kinase;Nucleoside diphosphate kinase 6	NME6	NaN	NaN
288	Q16629-3;Q16629-2;Q16629-4;C9JAB2;Q16629	Q16629-3;Q16629-2;Q16629-4;C9JAB2;Q16629	Serine/arginine-rich splicing factor 7	SRSF7	NaN	NaN
290	C9JB80;O15042-3;O15042-2;O15042	C9JB80;O15042-3;O15042-2;O15042	U2 snRNP-associated SURP motif-containing protein	U2SURP	NaN	NaN
292	E9PNC7;Q14919;Q14919-2;C9JCC6;E9PQX9	E9PNC7;Q14919;Q14919-2;C9JCC6;E9PQX9	Dr1-associated corepressor	DRAP1	NaN	NaN
293	C9JDE9;P09110;P09110-2;F2Z2Q6;F2Z3P7;B4E072;B4DVF4;H0Y4D4;H7C131	C9JDE9;P09110;P09110-2;F2Z2Q6;F2Z3P7;B4E072;B4DVF4;H0Y4D4	3-ketoacyl-CoA thiolase, peroxisomal	ACAA1	NaN	NaN
294	C9JEG3;F5GZK1;Q9UBQ6;C9IYF5	C9JEG3;F5GZK1;Q9UBQ6;C9IYF5	Exostosin-like 2;Processed exostosin-like 2	EXTL2	NaN	-0.596535
296	H7BYZ4;Q8IY32;Q6YHU6-5;C9JER1;H0Y3V5;Q6YHU6-2;C9JJB1;Q6YHU6-3;Q6YHU6	H7BYZ4;Q8IY32;Q6YHU6-5;C9JER1;H0Y3V5;Q6YHU6-2;C9JJB1;Q6YHU6-3;Q6YHU6	Thyroid adenoma-associated protein	THADA;tmp_locus_38	NaN	NaN
297	C9JES9;C9JXK0;Q14739	C9JES9;C9JXK0;Q14739	Lamin-B receptor	LBR	NaN	NaN
300	C9JG87;Q9NYK5;Q9NYK5-2	C9JG87;Q9NYK5;Q9NYK5-2	39S ribosomal protein L39, mitochondrial	MRPL39	NaN	NaN
302	C9JHW1;E7ESB6;E9PC50;Q6Y7W6-4;Q6Y7W6;Q6Y7W6-3;I1E4Y6	C9JHW1;E7ESB6;E9PC50;Q6Y7W6-4;Q6Y7W6;Q6Y7W6-3;I1E4Y6	PERQ amino acid-rich with GYF domain-containing protein 2	GIGYF2	NaN	NaN
304	C9JIG9;O95747	C9JIG9;O95747	Serine/threonine-protein kinase OSR1	OXSR1	NaN	NaN
305	P22694-4;P22694-3;P22694;P22694-5;P22694-7;P22694-6;C9JK39;P22694-9;P22694-2;B1APF6;B1APF7;B1APG1;B1APG0;B1APG2;B1APF8;B1APF9;P22694-8;B1APG3;P22694-10	P22694-4;P22694-3;P22694;P22694-5;P22694-7;P22694-6;C9JK39;P22694-9;P22694-2;B1APF6;B1APF7;B1APG1;B1APG0;B1APG2;B1APF8;B1APF9;P22694-8;B1APG3;P22694-10	cAMP-dependent protein kinase catalytic subunit beta	PRKACB	NaN	NaN
306	C9JPX5;C9JKL2;O95772-2;O95772	C9JPX5;C9JKL2;O95772-2;O95772	MLN64 N-terminal domain homolog	STARD3NL	NaN	0.728287
308	C9JLV4;O14727-5;O14727-3;O14727-4;O14727-2;O14727;O14727-6	C9JLV4;O14727-5;O14727-3;O14727-4;O14727-2;O14727;O14727-6	Apoptotic protease-activating factor 1	APAF1	NaN	NaN
309	C9JM46;Q8N335	C9JM46;Q8N335	Glycerol-3-phosphate dehydrogenase 1-like protein	GPD1L	NaN	NaN
312	Q9NR56-3;Q9NR56-4;Q9NR56-7;Q9NR56-6;C9JP00;Q9NR56-2;Q9NR56-5;Q9NR56;C9J4T8;B4E3F7;O95205;Q9NUK0-4;Q9NUK0-3;H7C4T5;Q9NUK0-2;B1AKI6;Q86VM6;Q9NUK0;Q5VZF2-3;Q5VZF2-2;Q5VZF2	Q9NR56-3;Q9NR56-4;Q9NR56-7;Q9NR56-6;C9JP00;Q9NR56-2;Q9NR56-5;Q9NR56;C9J4T8;B4E3F7;O95205;Q9NUK0-4;Q9NUK0-3;H7C4T5;Q9NUK0-2;B1AKI6;Q86VM6;Q9NUK0;Q5VZF2-3;Q5VZF2-2;Q5VZF2	Muscleblind-like protein 1;Muscleblind-like protein 3;Muscleblind-like protein 2	MBNL1;MBNL2;MBLL;MBNL3	NaN	NaN
317	F8WF90;C9JQU6;F8WF33;O75915	F8WF90;C9JQU6;F8WF33;O75915	PRA1 family protein 3	ARL6IP5	NaN	1.13579
318	C9JQV0;Q9BRJ6;H7C0T1;H7C2R9	C9JQV0;Q9BRJ6;H7C0T1;H7C2R9	Uncharacterized protein C7orf50	C7orf50	NaN	NaN
319	Q9H3U5-3;Q9H3U5;C9JS94;J3KQL7;H7C5U3;Q9H3U5-2;H7C593;H0Y8B7;H0Y874;Q9H3U5-4	Q9H3U5-3;Q9H3U5;C9JS94;J3KQL7;H7C5U3;Q9H3U5-2;H7C593;H0Y8B7;H0Y874;Q9H3U5-4	Major facilitator superfamily domain-containing protein 1	MFSD1	NaN	1.22219
320	H0YK36;Q6V1X1-6;C9JSG1;J3KPT0;Q6V1X1-4;Q6V1X1-2;Q6V1X1-5;Q6V1X1-3;Q6V1X1	H0YK36;Q6V1X1-6;C9JSG1;J3KPT0;Q6V1X1-4;Q6V1X1-2;Q6V1X1-5;Q6V1X1-3;Q6V1X1	Dipeptidyl peptidase 8	DPP8	NaN	NaN
322	C9JTA6;Q12824-2;Q12824;G5E975	C9JTA6;Q12824-2;Q12824;G5E975	SWI/SNF-related matrix-associated actin-dependent regulator of chromatin subfamily B member 1	SMARCB1	NaN	NaN
326	C9JWC5;Q8IYM9-2;Q8IYM9	C9JWC5;Q8IYM9-2;Q8IYM9	E3 ubiquitin-protein ligase TRIM22	TRIM22	NaN	NaN
327	C9JWG9;F5GX55;F5H6C7;Q96I51	C9JWG9;F5GX55;F5H6C7;Q96I51	Williams-Beuren syndrome chromosomal region 16 protein	WBSCR16	NaN	NaN
335	Q7Z422-2;Q7Z422-4;Q7Z422-3;C9K0U0;Q7Z422	Q7Z422-2;Q7Z422-4;Q7Z422-3;C9K0U0;Q7Z422	SUZ domain-containing protein 1	SZRD1	NaN	NaN
344	F6U1T9;P63098;D3YTA9;H7BYZ3	F6U1T9;P63098;D3YTA9;H7BYZ3	Calcineurin subunit B type 1	PPP3R1	NaN	NaN
347	D6REC6;D6R9G1;P50613;D6RAD4	D6REC6;D6R9G1;P50613;D6RAD4	Cyclin-dependent kinase 7	CDK7	NaN	NaN
351	H0Y911;O95359-2;Q4VXL4;E9PGB3;O95359-6;D6RAA5;O95359-1;Q4VXL8;O95359-5;E7EMZ9;O95359-3;E9PBC6;O95359	H0Y911;O95359-2;Q4VXL4;E9PGB3;O95359-6;D6RAA5;O95359-1;Q4VXL8;O95359-5;E7EMZ9;O95359-3;E9PBC6;O95359	Transforming acidic coiled-coil-containing protein 2	TACC2	NaN	NaN
353	D6RAN8;H7C5U8;Q9P0M9	D6RAN8;H7C5U8;Q9P0M9	39S ribosomal protein L27, mitochondrial	MRPL27	NaN	NaN
355	D6RBR9;D6RB59;O60645-2;O60645-3;O60645	D6RBR9;D6RB59;O60645-2;O60645-3;O60645	Exocyst complex component 3	EXOC3	NaN	NaN
356	H0Y8S5;D6RBI1;D6RJ86;D6RFY6;Q96H20-2;Q96H20	H0Y8S5;D6RBI1;D6RJ86;D6RFY6;Q96H20-2;Q96H20	Vacuolar-sorting protein SNF8	SNF8	NaN	NaN
357	D6RDK6;D6RBN5;Q9NX40	D6RDK6;D6RBN5;Q9NX40	OCIA domain-containing protein 1	OCIAD1	NaN	NaN
358	O75380;D6RBT3	O75380;D6RBT3	NADH dehydrogenase [ubiquinone] iron-sulfur protein 6, mitochondrial	NDUFS6	NaN	NaN
360	J3QSY4;D6RC52;D6RCB9;Q9NX24	J3QSY4;D6RC52;D6RCB9;Q9NX24	H/ACA ribonucleoprotein complex subunit 2	NHP2	NaN	NaN
362	Q9H173;D6REA1;D6RG16;D6RBP7;D6RAI3;D6RIU8	Q9H173;D6REA1;D6RG16;D6RBP7;D6RAI3;D6RIU8	Nucleotide exchange factor SIL1	SIL1	NaN	-1.36685
363	Q96S19-3;D6REA6;Q96S19	Q96S19-3;D6REA6;Q96S19	UPF0585 protein C16orf13	C16orf13	NaN	NaN
367	D6RFH4;H3BUX2;O43169;J3KNF8	D6RFH4;H3BUX2;O43169;J3KNF8	Cytochrome b5 type B	CYB5B	NaN	NaN
371	E9PRZ9;E3W975;E9PM92;O00193	E9PRZ9;E3W975;E9PM92;O00193	Small acidic protein	C11orf58;SMAP	NaN	NaN
375	E5RJK7;E5RG38;Q9NU23;G3V136	E5RJK7;E5RG38;Q9NU23;G3V136	LYR motif-containing protein 2	LYRM2	NaN	NaN
376	E5RGN3;O00244;E5RIM7	E5RGN3;O00244;E5RIM7	Copper transport protein ATOX1	ATOX1	NaN	NaN
379	O14920-3;E5RGW5;G3V105;O14920-4;O14920-2;O14920	O14920-3;E5RGW5;G3V105;O14920-4;O14920-2;O14920	Inhibitor of nuclear factor kappa-B kinase subunit beta	IKBKB	NaN	NaN
382	E5RI71;H0YBX3;P52758;H0YB34	E5RI71;H0YBX3;P52758;H0YB34	Ribonuclease UK114	HRSP12	NaN	NaN
385	E5RJN7;E7EVI1;Q9NUL3-6;Q9NUL3-8;Q9NUL3-3;F8VPI7;E7EPX0;Q9NUL3-7;E7EVJ4;Q9NUL3-2;E9PH62;Q9NUL3;E5RJ67;E5RFK1;G5EA18;Q9NUL3-4	E5RJN7;E7EVI1;Q9NUL3-6;Q9NUL3-8;Q9NUL3-3;F8VPI7;E7EPX0;Q9NUL3-7;E7EVJ4;Q9NUL3-2;E9PH62;Q9NUL3;E5RJ67;E5RFK1;G5EA18;Q9NUL3-4	Double-stranded RNA-binding protein Staufen homolog 2	STAU2	NaN	NaN
386	E5RJU9;Q86UE4;H0YB56	E5RJU9;Q86UE4;H0YB56	Protein LYRIC	MTDH	NaN	0.871734
387	E5RJY1;E7ESM1;Q92597-3;E9PDL6;Q92597-2;Q92597	E5RJY1;E7ESM1;Q92597-3;E9PDL6;Q92597-2;Q92597	Protein NDRG1	NDRG1	NaN	NaN
389	Q14254;J3QLD9;E7EMK3;K7EKW9	Q14254;J3QLD9;E7EMK3;K7EKW9	Flotillin-2	FLOT2	NaN	NaN
390	O14617-3;E7EMM2;O14617-4;O14617-2;G5E988;O14617;O14617-5;K7ERW8	O14617-3;E7EMM2;O14617-4;O14617-2;G5E988;O14617;O14617-5;K7ERW8	AP-3 complex subunit delta-1	AP3D1	NaN	NaN
391	E7EMN6;P41236;E7EUI7;Q6NXS1	E7EMN6;P41236;E7EUI7;Q6NXS1	Protein phosphatase inhibitor 2;Putative protein phosphatase inhibitor 2-like protein 3	PPP1R2;PPP1R2P3	NaN	NaN
395	E7EN20;H0Y612;Q9UPN9-2;Q9UPN9	E7EN20;H0Y612;Q9UPN9-2;Q9UPN9	E3 ubiquitin-protein ligase TRIM33	TRIM33	NaN	NaN
399	O60784-3;E7EPD0;O60784;O60784-4;O60784-2	O60784-3;E7EPD0;O60784;O60784-4;O60784-2	Target of Myb protein 1	TOM1	NaN	NaN
400	H3BR88;Q16666-3;Q16666-6;Q16666-2;E7EPR3;Q16666	H3BR88;Q16666-3;Q16666-6;Q16666-2;E7EPR3;Q16666	Gamma-interferon-inducible protein 16	IFI16	NaN	NaN
401	E7EVX9;E7EPS8;P28827;J3QL11;F8WA38	E7EVX9;E7EPS8;P28827;J3QL11;F8WA38	Receptor-type tyrosine-protein phosphatase mu	PTPRM	NaN	NaN
402	P19404;E7EPT4	P19404;E7EPT4	NADH dehydrogenase [ubiquinone] flavoprotein 2, mitochondrial	NDUFV2	NaN	NaN
403	I3L1K7;I3L4Z6;O14653-3;O14653;O14653-2;E7EQ34;I3L3V4;I3L0K1	I3L1K7;I3L4Z6;O14653-3;O14653;O14653-2;E7EQ34;I3L3V4;I3L0K1	Golgi SNAP receptor complex member 2	GOSR2	NaN	NaN
406	E7EQ95;Q14691	E7EQ95;Q14691	DNA replication complex GINS protein PSF1	GINS1	NaN	NaN
407	E7EQB9;O15160-2;O15160;D6RDJ3;H0Y723;H0Y9C4	E7EQB9;O15160-2;O15160;D6RDJ3	DNA-directed RNA polymerases I and III subunit RPAC1	POLR1C	NaN	NaN
408	M0R0M7;Q15833-2;Q15833;E7EQD5;M0QZ54;M0R118	M0R0M7;Q15833-2;Q15833;E7EQD5;M0QZ54;M0R118	Syntaxin-binding protein 2	STXBP2	NaN	NaN
411	O15056-3;O15056-2;E7ER60;O15056	O15056-3;O15056-2;E7ER60;O15056	Synaptojanin-2	SYNJ2	NaN	NaN
414	E7ES35;Q5R3I4;H7C089	E7ES35;Q5R3I4;H7C089	Tetratricopeptide repeat protein 38	TTC38	NaN	NaN
416	E7EX21;E7EWL8;Q5TAT6-9;Q5TAT6-10;E7ES50;Q5TAT6-4;Q5TAT6-3;Q5TAT6-8;E7ES56;Q5TAT6-7;E9PEG9;Q5TAT6-2;E7ES55;E7ES51;Q5TAT6-5;E7ES49;Q5TAT6-6;E7ES47;E7ES46;Q5TAT6;G5E987	E7EX21;E7EWL8;Q5TAT6-9;Q5TAT6-10;E7ES50;Q5TAT6-4;Q5TAT6-3;Q5TAT6-8;E7ES56;Q5TAT6-7;E9PEG9;Q5TAT6-2;E7ES55;E7ES51;Q5TAT6-5;E7ES49;Q5TAT6-6;E7ES47;E7ES46;Q5TAT6;G5E987	Collagen alpha-1(XIII) chain	COL13A1	NaN	NaN
419	Q9Y4E1-5;Q5SNT6;F8W7U3;J3KP36;Q9Y4E1-3;Q9Y4E1-6;E7ESD2;Q9Y4E1-2;Q9Y4E1;Q9Y4E1-4;Q641Q2-2;Q641Q2	Q9Y4E1-5;Q5SNT6;F8W7U3;J3KP36;Q9Y4E1-3;Q9Y4E1-6;E7ESD2;Q9Y4E1-2;Q9Y4E1;Q9Y4E1-4;Q641Q2-2;Q641Q2	WASH complex subunit FAM21C;WASH complex subunit FAM21B;WASH complex subunit FAM21A	FAM21C;FAM21B;FAM21A	NaN	NaN
421	E7ESM2;P00749-2;E7ET40;P00749	E7ESM2;P00749-2;E7ET40;P00749	Urokinase-type plasminogen activator;Urokinase-type plasminogen activator long chain A;Urokinase-type plasminogen activator short chain A;Urokinase-type plasminogen activator chain B	PLAU	NaN	NaN
422	E7ESP4;E7EMF1;E9PB77	E7ESP4;E7EMF1;E9PB77		ITGA2	NaN	NaN
423	Q14524-5;K4DIA1;E7ET19;Q14524-3;E9PHB6;Q14524-6;E9PG18;Q14524-2;Q14524-4;Q14524;H9KVD2	Q14524-5;K4DIA1;E7ET19;Q14524-3;E9PHB6;Q14524-6;E9PG18;Q14524-2;Q14524-4;Q14524;H9KVD2	Sodium channel protein type 5 subunit alpha	SCN5A	NaN	NaN
424	E7ET77;Q13277-2;F8W9Y0;Q13277-3;Q13277	E7ET77;Q13277-2;F8W9Y0;Q13277-3;Q13277	Syntaxin-3	STX3	NaN	NaN
432	E7EUD0;Q9UBP4;F6SYF8	E7EUD0;Q9UBP4;F6SYF8	Dickkopf-related protein 3	DKK3	NaN	NaN
435	K7ELY9;E7EV84;Q14457;K7ESG3;K7ER46;K7EN35	K7ELY9;E7EV84;Q14457;K7ESG3	Beclin-1	BECN1	NaN	NaN
437	E7EVJ5;Q96F07-2;E7EVF4;F5H583;Q96F07;E7EWA4	E7EVJ5;Q96F07-2;E7EVF4;F5H583;Q96F07;E7EWA4	Cytoplasmic FMR1-interacting protein 2	CYFIP2	NaN	NaN
441	H0YEP5;P17405-3;E7EWE2;P17405-2;G3XAB5;P17405;E9PKS3;E9PL59;G3V1E1;E9PQT3	H0YEP5;P17405-3;E7EWE2;P17405-2;G3XAB5;P17405;E9PKS3;E9PL59;G3V1E1;E9PQT3	Sphingomyelin phosphodiesterase	SMPD1	NaN	NaN
442	K7ERQ7;E7EWE9;K7EJH0;K7EMX1;K7EJV2;Q8NBT2;K7ESQ2	K7ERQ7;E7EWE9;K7EJH0;K7EMX1;K7EJV2;Q8NBT2;K7ESQ2	Kinetochore protein Spc24	SPC24	NaN	NaN
446	E7EWT1;P39656	E7EWT1;P39656	Dolichyl-diphosphooligosaccharide--protein glycosyltransferase 48 kDa subunit	DDOST	NaN	NaN
447	E7EWU3;Q9NR19;Q9NR19-2	E7EWU3;Q9NR19;Q9NR19-2	Acetyl-coenzyme A synthetase, cytoplasmic	ACSS2	NaN	NaN
448	G5E9I3;F5H7K1;Q7Z3J2;E7EWW0;H3BVG8;H3BV68;Q7Z3J2-2;C9J7I2;I3L1U5	G5E9I3;F5H7K1;Q7Z3J2;E7EWW0;H3BVG8;H3BV68;Q7Z3J2-2;C9J7I2	UPF0505 protein C16orf62	C16orf62	NaN	NaN
451	E9PAM4;Q9BTU6	E9PAM4;Q9BTU6	Phosphatidylinositol 4-kinase type 2-alpha	PI4K2A	NaN	NaN
452	E9PAR5;P52298;F8WE41;C9JQX9;B3KSB0;P52298-2	E9PAR5;P52298;F8WE41;C9JQX9;B3KSB0;P52298-2	Nuclear cap-binding protein subunit 2	NCBP2	NaN	NaN
456	O00139-2;O00139-1;E9PB70;O00139;O00139-4	O00139-2;O00139-1;E9PB70;O00139;O00139-4	Kinesin-like protein KIF2A	KIF2A	NaN	NaN
457	E9PB90;P52789	E9PB90;P52789	Hexokinase-2	HK2	NaN	NaN
460	E9PCD7;Q9Y2E5;H0YA68;Q9Y2E5-2	E9PCD7;Q9Y2E5;H0YA68;Q9Y2E5-2	Epididymis-specific alpha-mannosidase	MAN2B2	NaN	-0.32974
465	E9PCV0;P08236-2;P08236	E9PCV0;P08236-2;P08236	Beta-glucuronidase	GUSB	NaN	NaN
466	E9PCY4;P61962	E9PCY4;P61962	DDB1- and CUL4-associated factor 7	DCAF7	NaN	NaN
469	Q96J85;E9PDG5;Q71RC2-3;Q71RC2;Q71RC2-4;Q71RC2-2;Q71RC2-5;G3XAA8;F8W1I4;F8VY40	Q96J85;E9PDG5;Q71RC2-3;Q71RC2;Q71RC2-4;Q71RC2-2;Q71RC2-5;G3XAA8	La-related protein 4	LARP4	NaN	NaN
476	Q59G71;E9PGF5;E9PF55;Q9HBL0;Q68CZ2-2;E7ERH3;Q63HR2-5;Q63HR2-2;F8VV64;C9JVR1;Q63HR2-6;Q63HR2;Q63HR2-4;Q68CZ2	Q59G71;E9PGF5;E9PF55;Q9HBL0	Tensin-1	TNS1	NaN	NaN
493	E9PIU7;H0YEE4;E9PKH3;P62487	E9PIU7;H0YEE4;E9PKH3;P62487	DNA-directed RNA polymerase II subunit RPB7	POLR2G	NaN	NaN
494	E9PIV9;E9PMI2;E9PQW2;Q6BCY4-2;Q6BCY4;E9PRM4	E9PIV9;E9PMI2;E9PQW2;Q6BCY4-2;Q6BCY4;E9PRM4	NADH-cytochrome b5 reductase 2	CYB5R2	NaN	NaN
496	E9PMI6;E9PJF4;J3KN38;P54105	E9PMI6;E9PJF4;J3KN38;P54105	Methylosome subunit pICln	CLNS1A	NaN	NaN
498	E9PJN9	E9PJN9		RPS3	NaN	NaN
505	E9PL18;E9PQ38;Q9NVX7;Q9NVX7-2	E9PL18;E9PQ38;Q9NVX7;Q9NVX7-2	Kelch repeat and BTB domain-containing protein 4	KBTBD4	NaN	NaN
509	E9PLD3;E9PRG8	E9PLD3;E9PRG8		C11orf48	NaN	NaN
510	E9PQD0;E9PS30;E9PLI6;E9PS76;E9PRR8;Q8N9N8	E9PQD0;E9PS30;E9PLI6;E9PS76;E9PRR8;Q8N9N8	Probable RNA-binding protein EIF1AD	EIF1AD	NaN	NaN
513	E9PQR7;E9PM90;Q9UK41;Q9UK41-2;E9PLM9;E9PR04;E9PI55	E9PQR7;E9PM90;Q9UK41;Q9UK41-2;E9PLM9;E9PR04;E9PI55	Vacuolar protein sorting-associated protein 28 homolog	VPS28	NaN	NaN
514	E9PMB9;Q16798	E9PMB9;Q16798	Malic enzyme;NADP-dependent malic enzyme, mitochondrial	ME3	NaN	NaN
515	H0YEK5;E9PMD2;J3KND1;Q96ER3;E9PRZ1	H0YEK5;E9PMD2;J3KND1;Q96ER3;E9PRZ1	Protein SAAL1	SAAL1	NaN	NaN
516	F2Z3L2;Q96D71-2;E9PMG1;H0YDT0;J3KP76;Q96D71-3;Q96D71	F2Z3L2;Q96D71-2;E9PMG1;H0YDT0;J3KP76;Q96D71-3;Q96D71	RalBP1-associated Eps domain-containing protein 1	REPS1	NaN	NaN
517	E9PMG4;Q9BUR4;E9PMR3	E9PMG4;Q9BUR4	Telomerase Cajal body protein 1	WRAP53	NaN	NaN
518	E9PMJ2;J3KP39;Q9BPY3;G3V179;E9PIM5	E9PMJ2;J3KP39;Q9BPY3;G3V179	Protein FAM118B	FAM118B	NaN	NaN
524	E9PP76;J3KNF4;O14618	E9PP76;J3KNF4;O14618	Superoxide dismutase [Cu-Zn];Copper chaperone for superoxide dismutase	CCS	NaN	NaN
525	E9PQI5;H0YI46;E9PQ80;Q9BY43;Q14D22;E9PSI1	E9PQI5;H0YI46;E9PQ80;Q9BY43;Q14D22;E9PSI1	Charged multivesicular body protein 4a	CHMP4A;TM9SF1	NaN	NaN
528	E9PQW1;Q5EG05-2;Q5EG05	E9PQW1;Q5EG05-2;Q5EG05	Caspase recruitment domain-containing protein 16	CARD16	NaN	NaN
529	E9PR16;G3V198;Q12769	E9PR16;G3V198;Q12769	Nuclear pore complex protein Nup160	NUP160	NaN	NaN
531	E9PRR7;Q14331	E9PRR7;Q14331	Protein FRG1	FRG1	NaN	NaN
532	H0YET5;E9PRU1;O95967;H0YCR9;H0YEU0;E9PI47	H0YET5;E9PRU1;O95967;H0YCR9;H0YEU0;E9PI47	EGF-containing fibulin-like extracellular matrix protein 2	EFEMP2	NaN	-1.29897
533	E9PS68;P11498	E9PS68;P11498	Pyruvate carboxylase, mitochondrial	PC	NaN	NaN
534	F2Z2B9;Q9BSJ2-3;Q9BSJ2;Q9BSJ2-4	F2Z2B9;Q9BSJ2-3;Q9BSJ2;Q9BSJ2-4	Gamma-tubulin complex component 2	TUBGCP2	NaN	NaN
535	K7EMY3;F2Z2R5;F5GWX5;Q14839;Q14839-2;Q8TDI0	K7EMY3;F2Z2R5;F5GWX5;Q14839;Q14839-2;Q8TDI0	Chromodomain-helicase-DNA-binding protein 4;Chromodomain-helicase-DNA-binding protein 5	CHD5;CHD4	NaN	NaN
536	F2Z2S2;O94915;F5GX82;H0Y9X0;D6R9B9	F2Z2S2;O94915;F5GX82;H0Y9X0	Protein furry homolog-like	FRYL	NaN	NaN
538	Q9NV20;Q96C11-4;Q96C11-5;F2Z2V1;Q96C11;Q96C11-3	Q9NV20;Q96C11-4;Q96C11-5;F2Z2V1;Q96C11;Q96C11-3	FGGY carbohydrate kinase domain-containing protein	FGGY	NaN	NaN
543	F5GWI9;F5GXZ7;F5GZ97;Q9Y3C0;F5H0A7;F5GXZ4;F5H2P1;H0YGN0	F5GWI9;F5GXZ7;F5GZ97;Q9Y3C0;F5H0A7;F5GXZ4;F5H2P1;H0YGN0	WASH complex subunit CCDC53	CCDC53	NaN	NaN
544	Q96B13;Q13362-2;Q13362-3;Q13362;Q13362-4;H0YJ75;F5GWP3;H0YJ35;H0YJU0	Q96B13;Q13362-2;Q13362-3;Q13362;Q13362-4;H0YJ75;F5GWP3;H0YJ35;H0YJU0	Serine/threonine-protein phosphatase 2A 56 kDa regulatory subunit gamma isoform	PPP2R5C	NaN	NaN
550	H0YLY7;H0YKE7;F5GX29;H0YNG9;Q99653	H0YLY7;H0YKE7;F5GX29;H0YNG9;Q99653	Calcineurin B homologous protein 1	CHP1	NaN	NaN
552	H3BMZ9;H3BPP3;H3BP57;H3BT48;H3BUZ9;F5GX71;H3BPB8;P34949;H3BPU7;H3BPM5;H3BN01;H3BNY8;H3BT46;B4DYB8;P34949-2;H3BUG1;H3BU66;H3BQX0	H3BMZ9;H3BPP3;H3BP57;H3BT48;H3BUZ9;F5GX71;H3BPB8;P34949;H3BPU7;H3BPM5;H3BN01;H3BNY8;H3BT46;B4DYB8;P34949-2	Mannose-6-phosphate isomerase	MPI	NaN	NaN
553	F5GX77;J3KNG5;Q9UI30;F5GYQ2;M0R242	F5GX77;J3KNG5;Q9UI30	tRNA methyltransferase 112 homolog	TRMT112	NaN	NaN
557	F5GXW5;Q99622	F5GXW5;Q99622	Protein C10	C12orf57	NaN	NaN
558	H0YNE9;F5GY21;Q92930	H0YNE9;F5GY21;Q92930	Ras-related protein Rab-8B	RAB8B	NaN	NaN
559	F5H4G7;O60684;O15131;F5GYL8	F5H4G7;O60684;O15131;F5GYL8	Importin subunit alpha;Importin subunit alpha-7;Importin subunit alpha-6	KPNA6;KPNA5	NaN	NaN
562	F8WCM7;F8VRJ6;F5GZG6;Q9H3S4	F8WCM7;F8VRJ6;F5GZG6;Q9H3S4	Thiamin pyrophosphokinase 1	TPK1	NaN	NaN
564	Q9H2U1-3;Q9H2U1-2;F5GZS0;Q9H2U1;E7EWK3;Q6P158-2	Q9H2U1-3;Q9H2U1-2;F5GZS0;Q9H2U1;E7EWK3	Probable ATP-dependent RNA helicase DHX36	DHX36	NaN	NaN
568	F8W7D6;Q9NQX3;Q9NQX3-2;F5H039;H0YJ30;G3V582	F8W7D6;Q9NQX3;Q9NQX3-2;F5H039	Gephyrin;Molybdopterin adenylyltransferase;Molybdopterin molybdenumtransferase	GPHN	NaN	NaN
573	F5H1F6;F5H4M0;Q9H9H4	F5H1F6;F5H4M0;Q9H9H4	Vacuolar protein sorting-associated protein 37B	VPS37B	NaN	NaN
578	Q9HD26-2;Q9HD26;F5H1Y4;Q9HD26-3	Q9HD26-2;Q9HD26;F5H1Y4;Q9HD26-3	Golgi-associated PDZ and coiled-coil motif-containing protein	GOPC	NaN	NaN
583	G3V1P4;G5EA58;F5H345;P08397-2;P08397;F5GY90;F5H226;F5H0P4;F5H4W5;F5H4X2	G3V1P4;G5EA58;F5H345;P08397-2;P08397;F5GY90;F5H226	Porphobilinogen deaminase	HMBS	NaN	NaN
587	F5H4M3;Q5T5I6;Q9H4A5	F5H4M3;Q5T5I6;Q9H4A5	Golgi phosphoprotein 3-like	GOLPH3L	NaN	NaN
593	F5H5D7;F5H7C7;F5H5C6;F5H746;Q9BQT9;Q9BQT9-2	F5H5D7;F5H7C7;F5H5C6;F5H746;Q9BQT9;Q9BQT9-2	Calsyntenin-3	CLSTN3	NaN	NaN
594	Q9BQE3;F5H5D3	Q9BQE3;F5H5D3	Tubulin alpha-1C chain	TUBA1C	NaN	NaN
598	Q86XA9-2;Q86XA9;F5H619;B5MC49;H7C5W6;E9PB09	Q86XA9-2;Q86XA9;F5H619;B5MC49	HEAT repeat-containing protein 5A	HEATR5A	NaN	NaN
599	F5H669;Q8N684-2;Q8N684;Q8N684-3;J3QT54;F5H6M0;F5H047	F5H669;Q8N684-2;Q8N684;Q8N684-3;J3QT54;F5H6M0;F5H047	Cleavage and polyadenylation specificity factor subunit 7	CPSF7	NaN	NaN
600	F5H6D0;Q13724	F5H6D0;Q13724	Mannosyl-oligosaccharide glucosidase	MOGS	NaN	NaN
603	F5H715;Q96BJ3;Q96BJ3-2;Q96BJ3-3	F5H715;Q96BJ3;Q96BJ3-2	Axin interactor, dorsalization-associated protein	AIDA	NaN	NaN
604	F5H760;P10620	F5H760;P10620	Microsomal glutathione S-transferase 1	MGST1	NaN	NaN
606	H0YGW5;F5H7J9;O75581	H0YGW5;F5H7J9;O75581	Low-density lipoprotein receptor-related protein 6	LRP6	NaN	-0.418831
607	Q8N9N2-2;F5H874;H0YER2;H0YE76;H0YCB3;Q8N9N2	Q8N9N2-2;F5H874;H0YER2;H0YE76;H0YCB3;Q8N9N2	Activating signal cointegrator 1 complex subunit 1	ASCC1	NaN	NaN
610	F5H8D7;P18887	F5H8D7;P18887	DNA repair protein XRCC1	XRCC1	NaN	NaN
616	F6XY72	F6XY72	Nucleoside diphosphate kinase	NME2	NaN	NaN
624	F8VSC5;Q6P3W7	F8VSC5;Q6P3W7	SCY1-like protein 2	SCYL2	NaN	NaN
626	F8VUA2;F8VVT7;Q9HD42;F5H875	F8VUA2;F8VVT7;Q9HD42;F5H875	Charged multivesicular body protein 1a	CHMP1A	NaN	NaN
636	F8W543	F8W543		NAP1L1	NaN	NaN
637	Q9Y4I1-2;F8WE88;G3V394;Q9Y4I1;Q9Y4I1-3;F8W6H6;E7ERV5	Q9Y4I1-2;F8WE88;G3V394;Q9Y4I1;Q9Y4I1-3;F8W6H6;E7ERV5	Unconventional myosin-Va	MYO5A	NaN	NaN
638	P51816-7;P51816-2;P51816-6;P51816-3;F8W6J4;P51816-5;P51816	P51816-7;P51816-2;P51816-6;P51816-3;F8W6J4;P51816-5;P51816	AF4/FMR2 family member 2	AFF2	NaN	NaN
643	F8W7C6;H7C123;H7C2C5;Q96L21;H7C2U2	F8W7C6;H7C123;H7C2C5		RPL10	NaN	NaN
646	H7C1B3;F8W8R3;P49005	H7C1B3;F8W8R3;P49005	DNA polymerase delta subunit 2	POLD2	NaN	NaN
647	O43493-6;F8W8W7;O43493-4;O43493-2;O43493-5;O43493-3;F8WBK2;J3KQ45;O43493	O43493-6;F8W8W7;O43493-4;O43493-2;O43493-5;O43493-3;F8WBK2;J3KQ45;O43493	Trans-Golgi network integral membrane protein 2	TGOLN2	NaN	NaN
649	F8W9B8;O00471	F8W9B8;O00471	Exocyst complex component 5	EXOC5	NaN	NaN
653	H7C5S7;H7C5P1;H7C5Q7;F8WC37;H7C5A0;H7C5G4;P35250-2;P35250	H7C5S7;H7C5P1;H7C5Q7;F8WC37;H7C5A0;H7C5G4;P35250-2;P35250	Replication factor C subunit 2	RFC2	NaN	NaN
654	F8WCD0;Q8NC42	F8WCD0;Q8NC42	E3 ubiquitin-protein ligase RNF149	RNF149	NaN	0.963897
657	F8WDV0;Q9UI26;Q9UI26-2;D6RCN7;D6RJB1	F8WDV0;Q9UI26;Q9UI26-2;D6RCN7;D6RJB1	Importin-11	IPO11	NaN	NaN
658	H7BYD9;P19021-2;F8WE90;P19021-4;P19021-3;P19021-6;P19021;P19021-5;H0Y9I4;A6NMH0	H7BYD9;P19021-2;F8WE90;P19021-4;P19021-3;P19021-6;P19021;P19021-5	Peptidyl-glycine alpha-amidating monooxygenase;Peptidylglycine alpha-hydroxylating monooxygenase;Peptidyl-alpha-hydroxyglycine alpha-amidating lyase	PAM	NaN	-0.721316
659	P0DI82;P0DI81;G1K394;P0DI81-3	P0DI82;P0DI81;G1K394;P0DI81-3	Trafficking protein particle complex subunit 2 protein TRAPPC2P1;Trafficking protein particle complex subunit 2	TRAPPC2P1;TRAPPC2	NaN	NaN
664	G3V1R4;Q08J23-2;Q08J23	G3V1R4;Q08J23-2;Q08J23	tRNA (cytosine(34)-C(5))-methyltransferase	NSUN2	NaN	NaN
666	G3V1S6;Q10471;B7Z8V8	G3V1S6;Q10471;B7Z8V8	Polypeptide N-acetylgalactosaminyltransferase 2;Polypeptide N-acetylgalactosaminyltransferase 2 soluble form	GALNT2	NaN	NaN
667	G3V1U9;Q71U36;Q13748;F8VXZ4;Q13748-2;Q6PEY2;F8VQQ4	G3V1U9;Q71U36;Q13748;F8VXZ4;Q13748-2;Q6PEY2	Tubulin alpha-1A chain;Tubulin alpha-3C/D chain;Tubulin alpha-3E chain	TUBA1A;TUBA3C;TUBA3E	NaN	-1.58845
670	Q6V3B1;P61244-3;G3V563;G3V2R5;P61244-4;P61244-2;P61244;A6NH73;P61244-5;G3V5L1	Q6V3B1;P61244-3;G3V563;G3V2R5;P61244-4;P61244-2;P61244;A6NH73;P61244-5;G3V5L1	Protein max	MAX	NaN	NaN
672	G3V357;P07998	G3V357;P07998	Ribonuclease pancreatic	RNASE1	NaN	NaN
673	Q8NHV4-2;Q8NHV4;G3V3F1	Q8NHV4-2;Q8NHV4;G3V3F1	Protein NEDD1	NEDD1	NaN	NaN
681	G3XAJ6;Q14699	G3XAJ6;Q14699	Raftlin	RFTN1	NaN	NaN
683	I3L1A4;I3L4X3;G5E9C2;Q15653-2;Q15653	I3L1A4;I3L4X3;G5E9C2;Q15653-2;Q15653	NF-kappa-B inhibitor beta	NFKBIB	NaN	NaN
684	Q9BQ52-4;G5E9D5;Q9BQ52;Q9BQ52-3;E7ES68;J3QRS2;J3QL08;J3QLK4;Q9BQ52-2	Q9BQ52-4;G5E9D5;Q9BQ52;Q9BQ52-3;E7ES68	Zinc phosphodiesterase ELAC protein 2	ELAC2	NaN	NaN
693	K7EKC5;K7EKN0;K7ELY0;G5EA37;Q5MNZ9-2;Q5MNZ9	K7EKC5;K7EKN0;K7ELY0;G5EA37;Q5MNZ9-2;Q5MNZ9	WD repeat domain phosphoinositide-interacting protein 1	WIPI1	NaN	NaN
695	Q15582;G8JLA8;H0Y9D7;H0Y8L3;H0YAB8;D6RBX4;H0YAH8	Q15582;G8JLA8;H0Y9D7;H0Y8L3	Transforming growth factor-beta-induced protein ig-h3	TGFBI	NaN	0.541196
697	K7EPP6;Q8IUD2-4;Q8IUD2-2;G8JLD3;Q8IUD2-3;Q8IUD2	K7EPP6;Q8IUD2-4;Q8IUD2-2;G8JLD3;Q8IUD2-3;Q8IUD2	ELKS/Rab6-interacting/CAST family member 1	ERC1	NaN	NaN
700	H0Y2Q1;Q96FX7	H0Y2Q1;Q96FX7	tRNA (adenine(58)-N(1))-methyltransferase catalytic subunit TRMT61A	TRMT61A	NaN	NaN
704	Q5T188;H0Y539;P29353-5;P29353-3;P29353-2;P29353-7;P29353;P29353-6	Q5T188;H0Y539;P29353-5;P29353-3;P29353-2;P29353-7;P29353;P29353-6	SHC-transforming protein 1	SHC1	NaN	NaN
712	H0Y9L8;Q8IUF8-2;Q8IUF8-4;Q8IUF8	H0Y9L8;Q8IUF8-2;Q8IUF8-4;Q8IUF8	Bifunctional lysine-specific demethylase and histidyl-hydroxylase MINA	MINA	NaN	NaN
713	H0YAK0;H0YAH3;Q86SF2	H0YAK0;H0YAH3;Q86SF2	N-acetylgalactosaminyltransferase 7	GALNT7	NaN	NaN
715	H0YB13;O76061;E5RG57	H0YB13;O76061;E5RG57	Stanniocalcin-2	STC2	NaN	0.788163
716	H0YBA4;Q9H0M0-6;Q9H0M0-3;Q9H0M0	H0YBA4;Q9H0M0-6;Q9H0M0-3;Q9H0M0	NEDD4-like E3 ubiquitin-protein ligase WWP1	WWP1	NaN	NaN
721	H0YDW2;Q13136-2;Q13136	H0YDW2;Q13136-2;Q13136	Liprin-alpha-1	PPFIA1	NaN	NaN
723	H0YGT2;P20645	H0YGT2;P20645	Cation-dependent mannose-6-phosphate receptor	M6PR	NaN	NaN
725	H0YJV7;Q96MM3;O15391;P25490	H0YJV7;Q96MM3;O15391;P25490	Zinc finger protein 42 homolog;Transcription factor YY2;Transcriptional repressor protein YY1	YY1;ZFP42;YY2	NaN	NaN
727	H0YJY9;Q86UA1	H0YJY9;Q86UA1	Pre-mRNA-processing factor 39	PRPF39	NaN	NaN
728	H0YLQ7;H0YK99;Q9NVM6	H0YLQ7;H0YK99;Q9NVM6	DnaJ homolog subfamily C member 17	DNAJC17	NaN	NaN
729	H0YKQ2;P49641-2;H0YNG5;P49641-1;P49641	H0YKQ2;P49641-2;H0YNG5;P49641-1;P49641	Alpha-mannosidase 2x	MAN2A2	NaN	NaN
730	Q8N4P3-2;H0YNP9;H0YKT9;Q8N4P3	Q8N4P3-2;H0YNP9;H0YKT9;Q8N4P3	Guanosine-3,5-bis(diphosphate) 3-pyrophosphohydrolase MESH1	HDDC3	NaN	NaN
731	H0YL72;P50213;H0YKD0;H0YLI6;H0YMU3;B7Z9J8;P50213-2;H0YM64	H0YL72;P50213;H0YKD0;H0YLI6;H0YMU3;B7Z9J8;P50213-2	Isocitrate dehydrogenase [NAD] subunit alpha, mitochondrial	IDH3A	NaN	NaN
734	H0YME5;Q9P2K8-2;Q9P2K8;Q9P2K8-3	H0YME5;Q9P2K8-2;Q9P2K8;Q9P2K8-3	Eukaryotic translation initiation factor 2-alpha kinase 4	EIF2AK4	NaN	NaN
744	H3BNE1;H3BR18;H3BM38;H3BPJ0;O00161-2;O00161;H3BNG6;H3BU94;H3BR99;H3BV99;H3BP15;H3BQY9	H3BNE1;H3BR18;H3BM38;H3BPJ0;O00161-2;O00161;H3BNG6;H3BU94	Synaptosomal-associated protein;Synaptosomal-associated protein 23	SNAP23	NaN	0.441016
745	H3BR38;H3BM50;H3BPU5;H3BR25;H3BPT1;H3BN58;Q9BVC4-4;H3BSZ4;Q9BVC4	H3BR38;H3BM50;H3BPU5;H3BR25;H3BPT1;H3BN58;Q9BVC4-4;H3BSZ4;Q9BVC4	Target of rapamycin complex subunit LST8	MLST8	NaN	NaN
746	Q9H0A8;H3BM91;H3BRX0;H3BUL2;H3BPG2;Q9H0A8-2;H3BQF2	Q9H0A8;H3BM91;H3BRX0;H3BUL2;H3BPG2;Q9H0A8-2;H3BQF2	COMM domain-containing protein 4	COMMD4	NaN	NaN
748	H3BUL4;H3BMX9;H3BU93;Q9GZU8;H3BQQ6;H3BTI2;H3BTP8;H3BSY6;H3BP64;H3BNK9	H3BUL4;H3BMX9;H3BU93;Q9GZU8;H3BQQ6;H3BTI2;H3BTP8;H3BSY6;H3BP64;H3BNK9	Protein FAM192A	FAM192A	NaN	NaN
749	Q86WV2;H3BPG0;H3BN72;H3BNV9;P13073	Q86WV2;H3BPG0;H3BN72;H3BNV9;P13073	Cytochrome c oxidase subunit 4 isoform 1, mitochondrial	COX4I1	NaN	NaN
750	H3BN89;Q96F86;H3BPN4	H3BN89;Q96F86;H3BPN4	Enhancer of mRNA-decapping protein 3	EDC3	NaN	NaN
752	Q9UL33-2;Q9UL33;H3BP13;H3BPN3;H3BUK6;H3BQQ8	Q9UL33-2;Q9UL33;H3BP13;H3BPN3;H3BUK6;H3BQQ8	Trafficking protein particle complex subunit 2-like protein	TRAPPC2L	NaN	NaN
757	H3BPR2;Q13232	H3BPR2;Q13232	Nucleoside diphosphate kinase;Nucleoside diphosphate kinase 3	NME3	NaN	NaN
758	H3BUD2;H3BS05;H3BQA4;Q9BTE1-2;H3BR94;Q9BTE1	H3BUD2;H3BS05;H3BQA4;Q9BTE1-2;H3BR94;Q9BTE1	Dynactin subunit 5	DCTN5	NaN	NaN
759	H3BSN4;H3BQC4;O43294-2;O43294	H3BSN4;H3BQC4;O43294-2;O43294	Transforming growth factor beta-1-induced transcript 1 protein	TGFB1I1	NaN	NaN
760	H3BQH3;Q8TBB5-2;Q8TBB5-3;Q8TBB5	H3BQH3;Q8TBB5-2;Q8TBB5-3;Q8TBB5	Kelch domain-containing protein 4	KLHDC4	NaN	NaN
763	H3BRL3;O14562	H3BRL3;O14562	Ubiquitin domain-containing protein UBFD1	UBFD1	NaN	NaN
764	H3BRQ0;H3BU63;Q96CD2-2;H3BSE3;H3BQB0;Q96CD2	H3BRQ0;H3BU63;Q96CD2-2;H3BSE3;H3BQB0;Q96CD2	Phosphopantothenoylcysteine decarboxylase	PPCDC	NaN	-3.52403
769	H3BUV8;Q08397	H3BUV8;Q08397	Lysyl oxidase homolog 1	LOXL1	NaN	NaN
774	K7EPQ7;Q5BJH7-2;H7BXS8;Q5BJH7-3;Q5BJH7	K7EPQ7;Q5BJH7-2;H7BXS8;Q5BJH7-3;Q5BJH7	Protein YIF1B	YIF1B	NaN	NaN
776	H7BY94;Q13895	H7BY94;Q13895	Bystin	BYSL	NaN	NaN
777	H7BYN3;Q00059	H7BYN3;Q00059	Transcription factor A, mitochondrial	TFAM	NaN	NaN
779	H7BZG9;P30711	H7BZG9;P30711	Glutathione S-transferase theta-1	GSTT1	NaN	NaN
781	H7BZK4;Q8WUM9	H7BZK4;Q8WUM9	Sodium-dependent phosphate transporter 1	SLC20A1	NaN	NaN
783	O00422;H7BZW6	O00422;H7BZW6	Histone deacetylase complex subunit SAP18	SAP18	NaN	NaN
784	P61966;H7C1E4;P61966-2	P61966;H7C1E4;P61966-2	AP-1 complex subunit sigma-1A	AP1S1	NaN	NaN
786	H7C2Z4;Q12894;Q9UJ88	H7C2Z4;Q12894;Q9UJ88	Interferon-related developmental regulator 2	IFRD2	NaN	NaN
787	H7C3Q8;Q15057	H7C3Q8;Q15057	Arf-GAP with coiled-coil, ANK repeat and PH domain-containing protein 2	ACAP2	NaN	NaN
788	H7C3W1;O60443;H7C147;O60443-3	H7C3W1;O60443	Non-syndromic hearing impairment protein 5	DFNA5	NaN	NaN
791	Q6ZSR9;I3L097	Q6ZSR9;I3L097	Uncharacterized protein FLJ45252		NaN	NaN
794	I3L0X5;O75391;I3L4C3	I3L0X5;O75391;I3L4C3	Sperm-associated antigen 7	SPAG7	NaN	NaN
795	I3L276;I3L4P8;I3L463;I3L159;I3L1F5;P30519;I3L430	I3L276;I3L4P8;I3L463;I3L159;I3L1F5;P30519;I3L430	Heme oxygenase 2	HMOX2	NaN	NaN
796	I3L2H8;I3L1L3;Q9BQG0;Q9BQG0-2	I3L2H8;I3L1L3;Q9BQG0;Q9BQG0-2	Myb-binding protein 1A	MYBBP1A	NaN	NaN
797	I3L2B0;I3L0P4	I3L2B0		CLUH	NaN	NaN
800	I3L2F4;Q6P2E9-2;Q6P2E9	I3L2F4;Q6P2E9-2;Q6P2E9	Enhancer of mRNA-decapping protein 4	EDC4	NaN	NaN
801	I3L3V5;I3L3S0;Q9Y5R8;I3L1R8	I3L3V5;I3L3S0;Q9Y5R8;I3L1R8	Trafficking protein particle complex subunit 1	TRAPPC1	NaN	NaN
802	I3L4S1;I3L3T2;Q96CW6	I3L4S1;I3L3T2;Q96CW6	Probable RNA polymerase II nuclear localization protein SLC7A6OS	SLC7A6OS	NaN	NaN
803	I3L4A2;Q9UIC8;Q9UIC8-2;I3L2E3;I3L537;Q9UIC8-3	I3L4A2;Q9UIC8;Q9UIC8-2;I3L2E3;I3L537;Q9UIC8-3	Leucine carboxyl methyltransferase 1	LCMT1	NaN	NaN
804	I3L505;O14561	I3L505;O14561	Acyl carrier protein;Acyl carrier protein, mitochondrial	NDUFAB1	NaN	NaN
805	P08493;J3KMX7	P08493;J3KMX7	Matrix Gla protein	MGP	NaN	NaN
807	J3KMY7;Q9GZT3;H0YJI1;H0YJ40;G3V4X6;G3V2S9	J3KMY7;Q9GZT3;H0YJI1;H0YJ40;G3V4X6;G3V2S9	SRA stem-loop-interacting RNA-binding protein, mitochondrial	SLIRP	NaN	NaN
810	P55290;J3KN62;P55290-3;P55290-2;B7Z590	P55290;J3KN62;P55290-3;P55290-2;B7Z590	Cadherin-13	CDH13	NaN	-0.661885
811	J3KN66;E9PKD1;H0Y4R4	J3KN66;E9PKD1		TOR1AIP1	NaN	NaN
813	J3KN76;J3KQ24;Q7Z5G4	J3KN76;J3KQ24;Q7Z5G4	Golgin subfamily A member 7	GOLGA7	NaN	NaN
818	O15027-2;O15027-4;O15027-3;O15027;O15027-5;J3KNL6	O15027-2;O15027-4;O15027-3;O15027;O15027-5;J3KNL6	Protein transport protein Sec16A	SEC16A	NaN	NaN
821	J3KP08;Q9Y5P4-2;Q9Y5P4;Q9Y5P4-3;H0Y9J1	J3KP08;Q9Y5P4-2;Q9Y5P4;Q9Y5P4-3;H0Y9J1	Collagen type IV alpha-3-binding protein	COL4A3BP	NaN	NaN
822	P52948-4;P52948-3;J3KP29;P52948-6;P52948-2;P52948-5;P52948	P52948-4;P52948-3;J3KP29;P52948-6;P52948-2;P52948-5;P52948	Nuclear pore complex protein Nup98-Nup96;Nuclear pore complex protein Nup98;Nuclear pore complex protein Nup96	NUP98	NaN	NaN
823	Q96B36;J3KPM3;H9KV91;Q96B36-2	Q96B36;J3KPM3;H9KV91;Q96B36-2	Proline-rich AKT1 substrate 1	AKT1S1	NaN	NaN
827	P58335-3;P58335-2;J3KPY9;P58335-4;P58335	P58335-3;P58335-2;J3KPY9;P58335-4;P58335	Anthrax toxin receptor 2	ANTXR2	NaN	NaN
830	Q9P0P8;J3KQ88	Q9P0P8;J3KQ88	Uncharacterized protein C6orf203	C6orf203	NaN	NaN
831	Q9NXG2;J3KQB0;H3BNW0	Q9NXG2;J3KQB0	THUMP domain-containing protein 1	THUMPD1	NaN	-0.317924
836	M0R3F4;M0R2A4;M0R2K3;M0R193;M0R0I0;M0R2I2;Q9NWV8;J3KQS6;M0QYV1;M0QY17;Q9NWV8-3;Q9NWV8-2;M0QXG9;M0QX07	M0R3F4;M0R2A4;M0R2K3;M0R193;M0R0I0;M0R2I2;Q9NWV8;J3KQS6;M0QYV1;M0QY17;Q9NWV8-3;Q9NWV8-2;M0QXG9;M0QX07	BRISC and BRCA1-A complex member 1	BABAM1	NaN	0.271298
837	P38936;J3KQV0	P38936;J3KQV0	Cyclin-dependent kinase inhibitor 1	CDKN1A	NaN	NaN
838	Q9BTW9;J3KR97;Q9BTW9-4;Q9BTW9-5;I3L0V3;I3L3H4;I3L131;I3L143;I3L163;I3L439;C9J1U4;I3L4D2;I3L1S3;Q9BTW9-3;Q9BTW9-2;I3L500;I3L120	Q9BTW9;J3KR97;Q9BTW9-4;Q9BTW9-5	Tubulin-specific chaperone D	TBCD	NaN	NaN
839	Q8TCD5-2;J3KSX6;J3KRC4;Q8TCD5	Q8TCD5-2;J3KSX6;J3KRC4;Q8TCD5	5(3)-deoxyribonucleotidase, cytosolic type	NT5C	NaN	NaN
848	J3QLH1;J3QRU8;Q9Y2X7;Q9Y2X7-3	J3QLH1;J3QRU8;Q9Y2X7;Q9Y2X7-3	ARF GTPase-activating protein GIT1	GIT1	NaN	NaN
853	Q9Y570;J3QT22;Q9Y570-2;Q9Y570-3;F5H2D4	Q9Y570;J3QT22;Q9Y570-2	Protein phosphatase methylesterase 1	PPME1	NaN	NaN
860	K7EPP7;K7ESP1;K7EIH8;Q99615-2;Q99615;K7EJE9;K7EK03;K7EJL5;K7EN19;K7EJV7;K7ER44;K7ELJ8	K7EPP7;K7ESP1;K7EIH8;Q99615-2;Q99615;K7EJE9;K7EK03;K7EJL5;K7EN19;K7EJV7;K7ER44;K7ELJ8	DnaJ homolog subfamily C member 7	DNAJC7	NaN	NaN
864	K7EIY6;Q9BV68-2;Q9BV68	K7EIY6;Q9BV68-2;Q9BV68	E3 ubiquitin-protein ligase RNF126	RNF126	NaN	NaN
870	K7EKS1;P36954;K7EK49	K7EKS1;P36954;K7EK49	DNA-directed RNA polymerase II subunit RPB9	POLR2I	NaN	NaN
872	K7EL75;K7ERI4;Q9UK23-3;K7EPH3;Q9UK23-2;Q9UK23	K7EL75;K7ERI4;Q9UK23-3;K7EPH3;Q9UK23-2;Q9UK23	N-acetylglucosamine-1-phosphodiester alpha-N-acetylglucosaminidase	NAGPA	NaN	NaN
877	K7EPJ1;Q16763	K7EPJ1;Q16763	Ubiquitin-conjugating enzyme E2 S	UBE2S	NaN	NaN
885	M0QX27;M0R2E9;M0R0H5;M0QYR6;Q03405-2;M0R1I2;Q03405-3;Q03405	M0QX27;M0R2E9;M0R0H5;M0QYR6;Q03405-2;M0R1I2;Q03405-3;Q03405	Urokinase plasminogen activator surface receptor	PLAUR	NaN	NaN
887	O95571;M0QXB5;M0QY80;M0QX80	O95571;M0QXB5;M0QY80	Persulfide dioxygenase ETHE1, mitochondrial	ETHE1	NaN	NaN
889	M0QXH0;Q99757	M0QXH0;Q99757	Thioredoxin, mitochondrial	TXN2	NaN	NaN
890	M0R2P8;M0R3A4;M0QYA2;Q9NWS0	M0R2P8;M0R3A4;M0QYA2;Q9NWS0	PIH1 domain-containing protein 1	PIH1D1	NaN	NaN
896	M0R0V2;M0R1I5;P49366	M0R0V2;M0R1I5;P49366	Deoxyhypusine synthase	DHPS	NaN	NaN
900	M0R366;Q9BTV5;M0R1R0;M0QY68	M0R366;Q9BTV5;M0R1R0;M0QY68	Fibronectin type III and SPRY domain-containing protein 1	FSD1	NaN	NaN
906	O00178;B0QY59	O00178;B0QY59	GTP-binding protein 1	GTPBP1	NaN	NaN
910	O00264	O00264	Membrane-associated progesterone receptor component 1	PGRMC1	NaN	NaN
917	O00425;O00425-2;F8WD15	O00425;O00425-2	Insulin-like growth factor 2 mRNA-binding protein 3	IGF2BP3	NaN	0.536084
919	O00443;E9PPP3;B4E2G4;F5H2B0	O00443;E9PPP3;B4E2G4;F5H2B0	Phosphatidylinositol 4-phosphate 3-kinase C2 domain-containing subunit alpha	PIK3C2A	NaN	NaN
922	O00499-9;O00499-10;O00499-7;O00499-8;O00499-4;O00499-6;O00499-11;O00499-3;O00499-2;O00499-5;O00499	O00499-9;O00499-10;O00499-7;O00499-8;O00499-4;O00499-6;O00499-11;O00499-3;O00499-2;O00499-5;O00499	Myc box-dependent-interacting protein 1	BIN1	NaN	NaN
923	O00501	O00501	Claudin-5	CLDN5	NaN	NaN
933	Q8TB70;O14530;F8WCJ3;B8ZZX4;F8WBV5;G3XAJ4	Q8TB70;O14530;F8WCJ3;B8ZZX4	Thioredoxin domain-containing protein 9	TXNDC9	NaN	NaN
934	O14602;A6NJH9	O14602;A6NJH9	Eukaryotic translation initiation factor 1A, Y-chromosomal	EIF1AY	NaN	NaN
941	O14828-2;O14828	O14828-2;O14828	Secretory carrier-associated membrane protein 3	SCAMP3	NaN	NaN
954	O15123-3;O15123;O15123-2;E7EVQ3	O15123-3;O15123;O15123-2;E7EVQ3	Angiopoietin-2	ANGPT2	NaN	-0.236678
959	O15230	O15230	Laminin subunit alpha-5	LAMA5	NaN	0.423184
962	O15269	O15269	Serine palmitoyltransferase 1	SPTLC1	NaN	NaN
969	O15427;J3QRP8;J3QLE3;J3KTM6;J3QRU2;J3KT83;J3QRA0;J3QQS9;J3QQV2;J3QSC3	O15427	Monocarboxylate transporter 4	SLC16A3	NaN	NaN
975	O43155	O43155	Leucine-rich repeat transmembrane protein FLRT2	FLRT2	NaN	NaN
977	Q5SZU1;O43175	Q5SZU1;O43175	D-3-phosphoglycerate dehydrogenase	PHGDH	NaN	NaN
981	O43310;O43310-2	O43310;O43310-2	CBP80/20-dependent translation initiation factor	CTIF	NaN	NaN
987	P83110-2;O43464-2;O43464-3;P83110;O43464	P83110-2;O43464-2;O43464-3;P83110;O43464	Serine protease HTRA3;Serine protease HTRA2, mitochondrial	HTRA3;HTRA2	NaN	NaN
989	O43505	O43505	N-acetyllactosaminide beta-1,3-N-acetylglucosaminyltransferase	B3GNT1	NaN	NaN
994	O43678	O43678	NADH dehydrogenase [ubiquinone] 1 alpha subcomplex subunit 2	NDUFA2	NaN	NaN
997	Q5H919;Q5H918;O43719	Q5H919;Q5H918;O43719	HIV Tat-specific factor 1	HTATSF1	NaN	NaN
1004	O43837-2;O43837;O43837-3	O43837-2;O43837;O43837-3	Isocitrate dehydrogenase [NAD] subunit beta, mitochondrial	IDH3B	NaN	NaN
1013	O60488-2;O60488;H7BYZ7;O95573	O60488-2;O60488;H7BYZ7;O95573	Long-chain-fatty-acid--CoA ligase 4;Long-chain-fatty-acid--CoA ligase 3	ACSL4;ACSL3	NaN	NaN
1015	O60504-2;O60504;E5RJP2;H0YB51;E5RHI2;H0YBA2;H0YAZ3	O60504-2;O60504;E5RJP2;H0YB51;E5RHI2;H0YBA2	Vinexin	SORBS3	NaN	NaN
1025	O60832-2;O60832;H7BZF2;H7C2Q2;H7C0M1;C9IYT0	O60832-2;O60832;H7BZF2;H7C2Q2;H7C0M1;C9IYT0	H/ACA ribonucleoprotein complex subunit 4	DKC1	NaN	NaN
1028	O60884	O60884	DnaJ homolog subfamily A member 2	DNAJA2	NaN	NaN
1033	O75131	O75131	Copine-3	CPNE3	NaN	NaN
1035	O75150-4;F8W8Z4;H3BP71;O75150;O75150-3	O75150-4;F8W8Z4;H3BP71;O75150	E3 ubiquitin-protein ligase BRE1B	RNF40	NaN	NaN
1048	O75489	O75489	NADH dehydrogenase [ubiquinone] iron-sulfur protein 3, mitochondrial	NDUFS3	NaN	NaN
1053	O75607	O75607	Nucleoplasmin-3	NPM3	NaN	NaN
1056	O75695	O75695	Protein XRP2	RP2	NaN	NaN
1058	O75794;H7BZW7	O75794;H7BZW7	Cell division cycle protein 123 homolog	CDC123	NaN	NaN
1066	O75886;O75886-2	O75886	Signal transducing adapter molecule 2	STAM2	NaN	NaN
1073	O76094;O76094-2	O76094;O76094-2	Signal recognition particle subunit SRP72	SRP72	NaN	NaN
1075	O94776;Q68DB1	O94776;Q68DB1	Metastasis-associated protein MTA2	MTA2;DKFZp686F2281	NaN	NaN
1076	O94804;H0YB71	O94804	Serine/threonine-protein kinase 10	STK10	NaN	NaN
1083	O95084;E9PRR2;B4E2J3	O95084;E9PRR2;B4E2J3	Serine protease 23	PRSS23	NaN	NaN
1085	O95183	O95183	Vesicle-associated membrane protein 5	VAMP5	NaN	0.738459
1088	O95297-4;O95297-2;O95297;O95297-5	O95297-4;O95297-2;O95297;O95297-5	Myelin protein zero-like protein 1	MPZL1	NaN	NaN
1093	O95372;Q5QPQ3;Q5QPQ2;Q5QPN5;E7EPS4;Q5QPN9;Q5QPQ1;Q5QPQ0	O95372;Q5QPQ3;Q5QPQ2;Q5QPN5;E7EPS4;Q5QPN9;Q5QPQ1;Q5QPQ0	Acyl-protein thioesterase 2	LYPLA2	NaN	NaN
1099	O95456-2;O95456;F8WBH7	O95456-2;O95456;F8WBH7	Proteasome assembly chaperone 1	PSMG1	NaN	NaN
1102	Q5TIH2;O95562	Q5TIH2;O95562	Vesicle transport protein SFT2B	SFT2D2	NaN	NaN
1103	O95721	O95721	Synaptosomal-associated protein 29	SNAP29	NaN	NaN
1106	O95807	O95807	Transmembrane protein 50A	TMEM50A	NaN	NaN
1130	P01023;H0YFH1;F8W7L3;H0YGH6;CON__ENSEMBL:ENSBTAP00000024146	P01023	Alpha-2-macroglobulin	A2M	NaN	-3.17753
1134	P01137	P01137	Transforming growth factor beta-1;Latency-associated peptide	TGFB1	NaN	NaN
1138	P02545-2;Q5TCI8;H0YAB0	P02545-2;Q5TCI8	Prelamin-A/C;Lamin-A/C	LMNA	NaN	NaN
1158	P05106	P05106	Integrin beta-3	ITGB3	NaN	NaN
1170	P05976-2;P05976;P08590	P05976-2;P05976;P08590	Myosin light chain 1/3, skeletal muscle isoform;Myosin light chain 3	MYL1;MYL3	NaN	NaN
1173	P06280	P06280	Alpha-galactosidase A	GLA	NaN	-1.10531
1202	P07948-2;P07948;P08631-3;P08631-2;A8K4G3;P08631-4;H0Y3C5;P08631;J3KPD6	P07948-2;P07948;P08631-3;P08631-2;A8K4G3;P08631-4;H0Y3C5;P08631;J3KPD6	Tyrosine-protein kinase Lyn;Tyrosine-protein kinase HCK	LYN;HCK	NaN	NaN
1208	P08123	P08123	Collagen alpha-2(I) chain	COL1A2	NaN	2.02172
1215	P08579	P08579	U2 small nuclear ribonucleoprotein B	SNRPB2	NaN	0.6392
1216	P08581-3;P08581;P08581-2	P08581-3;P08581;P08581-2	Hepatocyte growth factor receptor	MET	NaN	NaN
1217	P08603;B1AKG0;Q03591;Q5TFM2;P08603-2;F8WDX4	P08603	Complement factor H	CFH	NaN	-2.42163
1222	P08754;P63096;P63096-2;P09471-2;P11488;P09471;P19087;A8MTJ3;H3BTM2;C9JPP4;P38405-3	P08754;P63096;P63096-2	Guanine nucleotide-binding protein G(k) subunit alpha;Guanine nucleotide-binding protein G(i) subunit alpha-1	GNAI3;GNAI1	NaN	NaN
1225	P09038-2;P09038-3;P09038-1;P09038	P09038-2;P09038-3;P09038-1;P09038	Fibroblast growth factor 2	FGF2	NaN	NaN
1229	P09234;Q5TAL2	P09234;Q5TAL2	U1 small nuclear ribonucleoprotein C	SNRPC	NaN	NaN
1246	P10109	P10109	Adrenodoxin, mitochondrial	FDX1	NaN	NaN
1257	P10646;C9JBB3;C9JT76;C9JQ14;C9JKV3;P10646-2	P10646;C9JBB3	Tissue factor pathway inhibitor	TFPI	NaN	-1.81089
1265	P11166	P11166	Solute carrier family 2, facilitated glucose transporter member 1	SLC2A1	NaN	0.6092
1273	P11441;Q5HY81	P11441;Q5HY81	Ubiquitin-like protein 4A	UBL4A	NaN	NaN
1276	P11908;P11908-2;A6NMS2;D3YTJ7;H7C518;H7C540	P11908;P11908-2;A6NMS2;D3YTJ7	Ribose-phosphate pyrophosphokinase 2	PRPS2	NaN	NaN
1279	P12109	P12109	Collagen alpha-1(VI) chain	COL6A1	NaN	-1.39984
1297	P13929-3;P13929-2;P13929;E5RGZ4	P13929-3;P13929-2;P13929;E5RGZ4	Beta-enolase;Enolase	ENO3	NaN	-0.507976
1299	P14209-3;P14209	P14209-3;P14209	CD99 antigen	CD99	NaN	0.966175
1310	P14923;C9JTX4;C9J826;C9JK18;C9JKY1;F5GWP8	P14923;C9JTX4;C9J826;C9JK18;C9JKY1;F5GWP8	Junction plakoglobin	JUP	NaN	NaN
1312	P15104	P15104	Glutamine synthetase	GLUL	NaN	NaN
1316	P15289;P15289-2	P15289;P15289-2	Arylsulfatase A;Arylsulfatase A component B;Arylsulfatase A component C	ARSA	NaN	NaN
1319	P15529-15;P15529-12;P15529-14;P15529-11;P15529-13;P15529-10;P15529;P15529-9;P15529-8	P15529-15;P15529-12;P15529-14;P15529-11;P15529-13;P15529-10;P15529;P15529-9;P15529-8	Membrane cofactor protein	CD46	NaN	NaN
1335	P17050	P17050	Alpha-N-acetylgalactosaminidase	NAGA	NaN	-0.130372
1338	P17096-2	P17096-2	High mobility group protein HMG-I/HMG-Y	HMGA1	NaN	NaN
1352	P18065;C9JMY1;C9JW52	P18065;C9JMY1	Insulin-like growth factor-binding protein 2	IGFBP2	NaN	-2.06216
1364	P19838;P19838-2;P19838-3;D6RF93;D6RH30	P19838;P19838-2;P19838-3	Nuclear factor NF-kappa-B p105 subunit;Nuclear factor NF-kappa-B p50 subunit	NFKB1	NaN	NaN
1371	P20908;H7BY82	P20908	Collagen alpha-1(V) chain	COL5A1	NaN	-0.0221207
1372	P20962	P20962	Parathymosin	PTMS	NaN	NaN
1390	P22681;Q13191-3;B5MC15;Q13191-2;E7ENW2;Q13191	P22681;Q13191-3;B5MC15;Q13191-2;E7ENW2;Q13191	E3 ubiquitin-protein ligase CBL;E3 ubiquitin-protein ligase CBL-B	CBL;CBLB	NaN	NaN
1391	P23193-2;P23193	P23193-2;P23193	Transcription elongation factor A protein 1	TCEA1	NaN	NaN
1406	P24385	P24385	G1/S-specific cyclin-D1	CCND1	NaN	NaN
1409	P24844;P24844-2	P24844;P24844-2	Myosin regulatory light polypeptide 9	MYL9	NaN	NaN
1416	P26006;P26006-1;H0YA49;D6R9X8	P26006;P26006-1;H0YA49	Integrin alpha-3;Integrin alpha-3 heavy chain;Integrin alpha-3 light chain	ITGA3	NaN	1.17218
1420	P26232-2;P26232-5;P26232;P26232-3;P26232-4;P26232-6;C9J144;C9IZ88;B9A010;REV__Q9P2T0-2;REV__Q9P2T0	P26232-2;P26232-5;P26232;P26232-3;P26232-4;P26232-6	Catenin alpha-2	CTNNA2	NaN	NaN
1427	P26885;F5H0N4	P26885;F5H0N4	Peptidyl-prolyl cis-trans isomerase FKBP2;Peptidyl-prolyl cis-trans isomerase	FKBP2	NaN	NaN
1431	P27487	P27487	Dipeptidyl peptidase 4;Dipeptidyl peptidase 4 membrane form;Dipeptidyl peptidase 4 soluble form	DPP4	NaN	-1.71219
1435	P27707;D6RFG8;D6RCP9	P27707;D6RFG8;D6RCP9	Deoxycytidine kinase	DCK	NaN	NaN
1437	P27816-5;H7C4C5;H7C456;P27816-7	P27816-5;H7C4C5	Microtubule-associated protein 4;Microtubule-associated protein	MAP4	NaN	NaN
1438	P27986;P27986-4;E5RHI0;E5RGI8;E5RJY0;H0YBC2;P27986-5;P27986-3;P27986-2	P27986;P27986-4;E5RHI0;E5RGI8;E5RJY0;H0YBC2;P27986-5;P27986-3;P27986-2	Phosphatidylinositol 3-kinase regulatory subunit alpha	PIK3R1	NaN	NaN
1455	P29692-3;E9PL71;E9PN91	P29692-3;E9PL71;E9PN91	Elongation factor 1-delta	EEF1D	NaN	NaN
1457	P29992;K7EL62	P29992;K7EL62	Guanine nucleotide-binding protein subunit alpha-11	GNA11	NaN	NaN
1472	P30530-2;P30530;M0R0W6	P30530-2;P30530;M0R0W6	Tyrosine-protein kinase receptor UFO	AXL	NaN	0.473726
1479	P31146;H3BNA2;H3BU76;H3BSL1;H3BTU6;H3BRJ0;H3BRY3	P31146;H3BNA2;H3BU76;H3BSL1;H3BTU6;H3BRJ0;H3BRY3	Coronin-1A;Coronin	CORO1A	NaN	NaN
1486	P31930	P31930	Cytochrome b-c1 complex subunit 1, mitochondrial	UQCRC1	NaN	NaN
1498	P32456	P32456	Interferon-induced guanylate-binding protein 2	GBP2	NaN	NaN
1499	P32856-3;P32856-2;P32856	P32856-3;P32856-2;P32856	Syntaxin-2	STX2	NaN	NaN
1503	P33552	P33552	Cyclin-dependent kinases regulatory subunit 2	CKS2	NaN	NaN
1508	P35052;H7C024;H7C410;C9J4Y6;H7BZE9	P35052;H7C024;H7C410	Glypican-1;Secreted glypican-1	GPC1	NaN	NaN
1515	P35270	P35270	Sepiapterin reductase	SPR	NaN	NaN
1522	P35754	P35754	Glutaredoxin-1	GLRX	NaN	NaN
1526	P36405	P36405	ADP-ribosylation factor-like protein 3	ARL3	NaN	NaN
1534	P36959	P36959	GMP reductase 1	GMPR	NaN	NaN
1538	P37287-3;P37287	P37287-3;P37287	Phosphatidylinositol N-acetylglucosaminyltransferase subunit A	PIGA	NaN	NaN
1541	P38117;P38117-2	P38117;P38117-2	Electron transfer flavoprotein subunit beta	ETFB	NaN	NaN
1558	P41226	P41226	Ubiquitin-like modifier-activating enzyme 7	UBA7	NaN	NaN
1563	P41440-2;P41440;H0Y4T2;P41440-3;H3BTQ3	P41440-2;P41440;H0Y4T2;P41440-3;H3BTQ3	Folate transporter 1	SLC19A1	NaN	NaN
1583	P45877	P45877	Peptidyl-prolyl cis-trans isomerase C	PPIC	NaN	-0.387679
1587	P46087-3;P46087-2;P46087;P46087-4	P46087-3;P46087-2;P46087;P46087-4	Putative ribosomal RNA methyltransferase NOP2	NOP2	NaN	NaN
1630	P49427	P49427	Ubiquitin-conjugating enzyme E2 R1	CDC34	NaN	NaN
1649	P49918-2;P49918	P49918-2;P49918	Cyclin-dependent kinase inhibitor 1C	CDKN1C	NaN	NaN
1659	P50552;K7EM16;K7ENR7;K7ENL7	P50552;K7EM16	Vasodilator-stimulated phosphoprotein	VASP	NaN	NaN
1662	P50750;P50750-2	P50750;P50750-2	Cyclin-dependent kinase 9	CDK9	NaN	NaN
1669	P51116	P51116	Fragile X mental retardation syndrome-related protein 2	FXR2	NaN	NaN
1672	P51151	P51151	Ras-related protein Rab-9A	RAB9A	NaN	NaN
1673	P51397	P51397	Death-associated protein 1	DAP	NaN	NaN
1674	P51452;K7ES89;Q8IYJ9;K7ELG5	P51452;K7ES89;Q8IYJ9	Dual specificity protein phosphatase 3	DUSP3	NaN	NaN
1680	P51687	P51687	Sulfite oxidase, mitochondrial	SUOX	NaN	NaN
1682	P51809-3;P51809;P51809-2	P51809-3;P51809;P51809-2	Vesicle-associated membrane protein 7	VAMP7	NaN	NaN
1698	P53367;P53367-2;B4DS69	P53367;P53367-2	Arfaptin-1	ARFIP1	NaN	NaN
1706	P53675-2;P53675;J3KR87	P53675-2;P53675;J3KR87	Clathrin heavy chain 2	CLTCL1	NaN	NaN
1707	P53985;Q5T8R3;Q49A45;Q5T8R5	P53985;Q5T8R3;Q49A45;Q5T8R5	Monocarboxylate transporter 1	SLC16A1	NaN	-0.154194
1726	P55210;P55210-3;P55210-4	P55210;P55210-3;P55210-4	Caspase-7;Caspase-7 subunit p20;Caspase-7 subunit p11	CASP7	NaN	NaN
1729	P55268	P55268	Laminin subunit beta-2	LAMB2	NaN	NaN
1735	P56377;H7BZG6;H0Y673;A6NH01;B7Z3M9;B4DSU4	P56377;H7BZG6;H0Y673;A6NH01;B7Z3M9;B4DSU4	AP-1 complex subunit sigma-2	AP1S2	NaN	NaN
1737	P56545;Q5SQP8;P56545-2	P56545;Q5SQP8;P56545-2	C-terminal-binding protein 2	CTBP2	NaN	NaN
1741	P60468	P60468	Protein transport protein Sec61 subunit beta	SEC61B	NaN	NaN
1746	P60891;P21108;B1ALA7;B1ALA9;B4DNL6	P60891;P21108;B1ALA7;B1ALA9;B4DNL6	Ribose-phosphate pyrophosphokinase 1;Ribose-phosphate pyrophosphokinase 3;Ribose-phosphate pyrophosphokinase	PRPS1;PRPS1L1	NaN	NaN
1750	P61006;B4DEK7;H0YMN7;M0R257;P20336;Q96E17	P61006;B4DEK7	Ras-related protein Rab-8A	RAB8A	NaN	NaN
1754	P61026	P61026	Ras-related protein Rab-10	RAB10	NaN	NaN
1776	P61599;A8MZB2;P61599-2	P61599;A8MZB2	N-alpha-acetyltransferase 20	NAA20	NaN	NaN
1793	P62253;I3L0Q0;I3L2Q4;K7EPR7;I3L2H7	P62253;I3L0Q0;I3L2Q4	Ubiquitin-conjugating enzyme E2 G1	UBE2G1	NaN	NaN
1808	P62330	P62330	ADP-ribosylation factor 6	ARF6	NaN	NaN
1811	P62491;B4DQU5;H3BN38;P57735	P62491;B4DQU5	Ras-related protein Rab-11A	RAB11A	NaN	NaN
1816	P62745	P62745	Rho-related GTP-binding protein RhoB	RHOB	NaN	NaN
1827	P62877	P62877	E3 ubiquitin-protein ligase RBX1;E3 ubiquitin-protein ligase RBX1, N-terminally processed	RBX1	NaN	NaN
1830	Q59GN2;P62891	Q59GN2;P62891	Putative 60S ribosomal protein L39-like 5;60S ribosomal protein L39	RPL39P5;RPL39	NaN	NaN
1834	P62913-2;Q5VVC8;Q5VVC9	P62913-2;Q5VVC8;Q5VVC9	60S ribosomal protein L11	RPL11	NaN	NaN
1843	P63146;H0YA80;H0Y9V2	P63146;H0YA80;H0Y9V2	Ubiquitin-conjugating enzyme E2 B	UBE2B	NaN	NaN
1849	P63218	P63218	Guanine nucleotide-binding protein G(I)/G(S)/G(O) subunit gamma-5	GNG5	NaN	NaN
1860	P67936-2;K7ENT6;K7ERG3	P67936-2;K7ENT6;K7ERG3	Tropomyosin alpha-4 chain	TPM4	NaN	NaN
1865	P78318	P78318	Immunoglobulin-binding protein 1	IGBP1	NaN	NaN
1867	Q5VU10;P78346;P78346-2;Q5VU11	Q5VU10;P78346;P78346-2;Q5VU11	Ribonuclease P protein subunit p30	RPP30	NaN	NaN
1868	P78347-2;P78347-4;P78347-3;P78347;H7BYM4;Q86U51;G8JLD9;Q86UP8-3;Q86UP8;Q6EKJ0	P78347-2;P78347-4;P78347-3;P78347;H7BYM4;Q86U51;G8JLD9;Q86UP8-3;Q86UP8;Q6EKJ0	General transcription factor II-I;General transcription factor II-I repeat domain-containing protein 2A;General transcription factor II-I repeat domain-containing protein 2B	GTF2I;GTF2IRD2B;GTF2IRD2	NaN	NaN
1869	P78356-2;P78356;J3QQP6	P78356-2;P78356;J3QQP6	Phosphatidylinositol 5-phosphate 4-kinase type-2 beta	PIP4K2B	NaN	NaN
1874	P78540	P78540	Arginase-2, mitochondrial	ARG2	NaN	-0.899976
1875	P80217;P80217-2	P80217;P80217-2	Interferon-induced 35 kDa protein	IFI35	NaN	NaN
1877	P82933	P82933	28S ribosomal protein S9, mitochondrial	MRPS9	NaN	NaN
1880	P84090;G3V279	P84090;G3V279	Enhancer of rudimentary homolog	ERH	NaN	NaN
1884	P98175-4;P98175-3;P98175-2;P98175	P98175-4;P98175-3;P98175-2;P98175	RNA-binding protein 10	RBM10	NaN	NaN
1893	Q01081;Q01081-4;Q01081-2	Q01081;Q01081-4;Q01081-2	Splicing factor U2AF 35 kDa subunit	U2AF1	NaN	NaN
1896	Q01085-2;Q01085;Q49AS9;F8WE16;E7ETC0	Q01085-2;Q01085;Q49AS9	Nucleolysin TIAR	TIAL1	NaN	NaN
1902	Q01658	Q01658	Protein Dr1	DR1	NaN	NaN
1904	Q01968-2;Q01968	Q01968-2;Q01968	Inositol polyphosphate 5-phosphatase OCRL-1	OCRL	NaN	NaN
1910	Q02763-2;Q02763	Q02763-2;Q02763	Angiopoietin-1 receptor	TEK	NaN	NaN
1914	Q03135;E9PCT5;C9JKI3;Q03135-2;P56539	Q03135;E9PCT5;C9JKI3;Q03135-2	Caveolin-1;Caveolin	CAV1	NaN	0.51898
1919	Q04941	Q04941	Proteolipid protein 2	PLP2	NaN	NaN
1933	Q07817-2;Q5QP56;Q9H1R6;Q5TE64;Q07817-3;Q07817	Q07817-2;Q5QP56;Q9H1R6;Q5TE64;Q07817-3;Q07817	Bcl-2-like protein 1	BCL2L1	NaN	NaN
1941	Q08752	Q08752	Peptidyl-prolyl cis-trans isomerase D	PPID	NaN	NaN
1945	Q09161	Q09161	Nuclear cap-binding protein subunit 1	NCBP1	NaN	NaN
1952	Q12756;Q12756-3;Q12756-2;H7C0K6;O43896;O60333-3;F8W8V9;O60333-2;O60333;O60333-4	Q12756;Q12756-3;Q12756-2;H7C0K6;O43896;O60333-3;F8W8V9;O60333-2;O60333;O60333-4	Kinesin-like protein KIF1A;Kinesin-like protein KIF1C;Kinesin-like protein KIF1B	KIF1A;KIF1C;KIF1B	NaN	NaN
1960	Q12959-8;Q12959-9;Q12959-5;Q12959-3;Q12959-6;Q12959-4;Q12959;Q12959-7;Q12959-2	Q12959-8;Q12959-9;Q12959-5;Q12959-3;Q12959-6;Q12959-4;Q12959;Q12959-7;Q12959-2	Disks large homolog 1	DLG1	NaN	NaN
1962	Q12996;H0YE74	Q12996	Cleavage stimulation factor subunit 3	CSTF3	NaN	NaN
1965	Q5T8C6;Q7Z651;Q13042-3;Q13042-2;Q13042	Q5T8C6;Q7Z651;Q13042-3;Q13042-2;Q13042	Cell division cycle protein 16 homolog	CDC16	NaN	NaN
1969	Q13107-2;Q13107;Q13107-3;C9JNU9	Q13107-2;Q13107;Q13107-3;C9JNU9	Ubiquitin carboxyl-terminal hydrolase 4	USP4	NaN	NaN
1974	Q13158	Q13158	Protein FADD	FADD	NaN	NaN
1980	Q13217	Q13217	DnaJ homolog subfamily C member 3	DNAJC3	NaN	NaN
1986	Q13287	Q13287	N-myc-interactor	NMI	NaN	NaN
1992	Q13405;H0YDP7;E9PNF1;E9PI78	Q13405;H0YDP7;E9PNF1	39S ribosomal protein L49, mitochondrial	MRPL49	NaN	NaN
1996	Q13443;C9J6H5;C9JPM3;F8WC54;Q13443-2;A0AVL1	Q13443;C9J6H5;C9JPM3;F8WC54;Q13443-2;A0AVL1	Disintegrin and metalloproteinase domain-containing protein 9	ADAM9	NaN	NaN
2003	Q13547;Q5TEE2;F5GXM1;E7ESJ6;O15379;O15379-2	Q13547;Q5TEE2	Histone deacetylase 1	HDAC1	NaN	NaN
2011	Q13619-2;Q13619	Q13619-2;Q13619	Cullin-4A	CUL4A	NaN	NaN
2014	Q5JXI0;Q5JXH9;Q13642-3;Q5JXH8;Q5JXH7;Q5JXI3;Q5JXI2;Q5JXI8;Q13642-1;Q13642-5;Q13642-4;Q13642	Q5JXI0;Q5JXH9;Q13642-3;Q5JXH8;Q5JXH7;Q5JXI3;Q5JXI2;Q5JXI8;Q13642-1;Q13642-5;Q13642-4;Q13642	Four and a half LIM domains protein 1	FHL1	NaN	NaN
2015	Q13643	Q13643	Four and a half LIM domains protein 3	FHL3	NaN	NaN
2043	Q14520-2;Q14520	Q14520-2;Q14520	Hyaluronan-binding protein 2;Hyaluronan-binding protein 2 50 kDa heavy chain;Hyaluronan-binding protein 2 50 kDa heavy chain alternate form;Hyaluronan-binding protein 2 27 kDa light chain;Hyaluronan-binding protein 2 27 kDa light chain alternate form	HABP2	NaN	0.710109
2046	Q14657;B0S8I7	Q14657;B0S8I7	L antigen family member 3	LAGE3	NaN	NaN
2057	Q15014;Q5JXX6;Q5JXX1;Q5JXX2;Q5JXX3	Q15014;Q5JXX6;Q5JXX1;Q5JXX2;Q5JXX3	Mortality factor 4-like protein 2	MORF4L2	NaN	NaN
2058	Q15018	Q15018	BRISC complex subunit Abro1	FAM175B	NaN	NaN
2061	Q15024	Q15024	Exosome complex component RRP42	EXOSC7	NaN	NaN
2070	Q15149-3;H0YDN1;E9PKG0;E9PQ28;E9PIA2;E9PPU0;P58107	Q15149-3	Plectin	PLEC	NaN	NaN
2074	Q15276;F5H355;Q15276-2;K7ENJ9;I3L2B8	Q15276;F5H355;Q15276-2	Rab GTPase-binding effector protein 1	RABEP1	NaN	NaN
2081	Q15382;F8WBL3;C9J931	Q15382;F8WBL3;C9J931	GTP-binding protein Rheb	RHEB	NaN	NaN
2083	Q15398-3;Q15398;Q15398-1;G3V543;G3V4E5	Q15398-3;Q15398;Q15398-1	Disks large-associated protein 5	DLGAP5	NaN	NaN
2096	Q15750-2;Q15750	Q15750-2;Q15750	TGF-beta-activated kinase 1 and MAP3K7-binding protein 1	TAB1	NaN	NaN
2098	Q15814	Q15814	Tubulin-specific chaperone C	TBCC	NaN	NaN
2099	Q15819;J3KNL8;G3V113;H0YBP9;H0YBX6;E5RGE2;D6RG00	Q15819;J3KNL8;G3V113;H0YBP9;H0YBX6	Ubiquitin-conjugating enzyme E2 variant 2	UBE2V2	NaN	NaN
2105	Q16186	Q16186	Proteasomal ubiquitin receptor ADRM1	ADRM1	NaN	NaN
2110	Q16513-5;Q16513-4;Q16513-3;Q16513-2;Q16513	Q16513-5;Q16513-4;Q16513-3;Q16513-2;Q16513	Serine/threonine-protein kinase N2	PKN2	NaN	NaN
2118	Q16739	Q16739	Ceramide glucosyltransferase	UGCG	NaN	NaN
2125	Q16851-2;C9JNZ1;C9JVG3;C9JWG0;C9JTZ5;C9JUW1;F2Z3H1;C9J3M0;F2Z3P4;F8WC70	Q16851-2;C9JNZ1	UTP--glucose-1-phosphate uridylyltransferase	UGP2	NaN	NaN
2126	Q16854-2;Q16854;Q16854-4;Q16854-3;Q16854-5;C9JFV8	Q16854-2;Q16854;Q16854-4;Q16854-3;Q16854-5;C9JFV8	Deoxyguanosine kinase, mitochondrial	DGUOK	NaN	NaN
2131	Q2TAY7;B4E3L0	Q2TAY7;B4E3L0	WD40 repeat-containing protein SMU1	SMU1	NaN	NaN
2134	Q3KQV9;Q3KQV9-2	Q3KQV9	UDP-N-acetylhexosamine pyrophosphorylase-like protein 1	UAP1L1	NaN	NaN
2137	Q4G0J3;D6R9Z6;Q4G0J3-2;D6RFF0;H0YA82	Q4G0J3;D6R9Z6;Q4G0J3-2;D6RFF0;H0YA82	La-related protein 7	LARP7	NaN	NaN
2139	Q4TT42;Q96E11-2;Q96E11-8;Q96E11-3;Q96E11;Q96E11-7;Q96E11-5;Q96E11-6;Q96E11-4	Q4TT42;Q96E11-2;Q96E11-8;Q96E11-3;Q96E11	Ribosome-recycling factor, mitochondrial	MRRFP1;MRRF	NaN	NaN
2140	Q52LJ0;Q52LJ0-2	Q52LJ0;Q52LJ0-2	Protein FAM98B	FAM98B	NaN	NaN
2145	Q58FF6	Q58FF6	Putative heat shock protein HSP 90-beta 4	HSP90AB4P	NaN	NaN
2147	Q5EBL8;Q5EBL8-2	Q5EBL8;Q5EBL8-2	PDZ domain-containing protein 11	PDZD11	NaN	NaN
2148	Q5F1R6;Q5F1R6-3;Q5F1R6-2	Q5F1R6;Q5F1R6-3;Q5F1R6-2	DnaJ homolog subfamily C member 21	DNAJC21	NaN	NaN
2160	Q5QPE4;Q9Y5X3;Q5QPE5	Q5QPE4;Q9Y5X3;Q5QPE5	Sorting nexin-5	SNX5	NaN	NaN
2164	Q5RKV6	Q5RKV6	Exosome complex component MTR3	EXOSC6	NaN	NaN
2165	Q5SRI9	Q5SRI9	Glycoprotein endo-alpha-1,2-mannosidase	MANEA	NaN	NaN
2166	Q5SVK9;Q6XZF7-2;Q6XZF7;Q5SVK8	Q5SVK9;Q6XZF7-2;Q6XZF7;Q5SVK8	Dynamin-binding protein	DNMBP	NaN	NaN
2169	Q5T1M5-2;Q5T1M5;Q5T1M5-3	Q5T1M5-2;Q5T1M5	FK506-binding protein 15	FKBP15	NaN	NaN
2175	Q5T6Z8;Q9BXS4	Q5T6Z8;Q9BXS4	Transmembrane protein 59	TMEM59	NaN	NaN
2176	Q5T8V1;Q8N4J0	Q5T8V1;Q8N4J0	UPF0586 protein C9orf41	C9orf41	NaN	NaN
2177	Q5TA58;Q9UL18;Q9HCK5	Q5TA58;Q9UL18	Protein argonaute-1	AGO1	NaN	NaN
2182	Q5U5X0	Q5U5X0	Complex III assembly factor LYRM7	LYRM7	NaN	NaN
2183	Q5U651	Q5U651	Ras-interacting protein 1	RASIP1	NaN	NaN
2184	Q5VSL9-2;Q5VSL9;Q5VSL9-4;Q5VSL9-3;Q9ULQ0-2;Q9ULQ0	Q5VSL9-2;Q5VSL9;Q5VSL9-4;Q5VSL9-3;Q9ULQ0-2;Q9ULQ0	Striatin-interacting protein 1;Striatin-interacting protein 2	STRIP1;STRIP2	NaN	NaN
2194	Q69YN2;Q69YN2-2;Q69YN2-3	Q69YN2;Q69YN2-2;Q69YN2-3	CWF19-like protein 1	CWF19L1	NaN	NaN
2195	Q69YN4-4;Q69YN4-2;Q69YN4-3;Q69YN4;H0YBN5	Q69YN4-4;Q69YN4-2;Q69YN4-3;Q69YN4;H0YBN5	Protein virilizer homolog	KIAA1429	NaN	NaN
2197	Q6DKJ4;B4DNN6;I3L4V6;Q6DKJ4-3	Q6DKJ4	Nucleoredoxin	NXN	NaN	NaN
2198	Q6GMV2	Q6GMV2	SET and MYND domain-containing protein 5	SMYD5	NaN	NaN
2202	Q6IAA8;F5GX19;F5H3Y3;H0YFI1;F5H479	Q6IAA8;F5GX19;F5H3Y3	Ragulator complex protein LAMTOR1	LAMTOR1	NaN	NaN
2204	Q6ICB4	Q6ICB4	Sesquipedalian-2	FAM109B	NaN	NaN
2212	Q6P161	Q6P161	39S ribosomal protein L54, mitochondrial	MRPL54	NaN	NaN
2213	Q6P1L8	Q6P1L8	39S ribosomal protein L14, mitochondrial	MRPL14	NaN	NaN
2218	Q6PI48	Q6PI48	Aspartate--tRNA ligase, mitochondrial	DARS2	NaN	NaN
2221	Q6UB35;Q5JYA8	Q6UB35;Q5JYA8	Monofunctional C1-tetrahydrofolate synthase, mitochondrial	MTHFD1L	NaN	NaN
2228	Q6ZUT6-2;Q6ZUT6-4;Q6ZUT6	Q6ZUT6-2;Q6ZUT6-4;Q6ZUT6	Uncharacterized protein C15orf52	C15orf52	NaN	1.48498
2229	Q712K3	Q712K3	Ubiquitin-conjugating enzyme E2 R2	UBE2R2	NaN	NaN
2230	Q719H8;Q96FN4;H3BPR8;Q86VY2;Q7Z6C8;E7ENV7;Q8IYJ1;Q96A23;O95741;Q9UBL6-2;Q86YQ8;Q96A23-2;Q9HCH3;F5GXN1;Q9UBL6	Q719H8;Q96FN4;H3BPR8;Q86VY2;Q7Z6C8;E7ENV7;Q8IYJ1;Q96A23;O95741;Q9UBL6-2;Q86YQ8;Q96A23-2;Q9HCH3;F5GXN1;Q9UBL6	Copine-2;Copine-9;Copine-4;Copine-6;Copine-7;Copine-8;Copine-5	CPNE2;CPNE8;CPNE5;CPNE9;CPNE4;CPNE6;CPNE7	NaN	NaN
2231	Q9UG63;Q75MJ1	Q9UG63;Q75MJ1	ATP-binding cassette sub-family F member 2	ABCF2	NaN	NaN
2238	Q7L775	Q7L775	EPM2A-interacting protein 1	EPM2AIP1	NaN	NaN
2244	Q7Z333-3;Q7Z333;Q7Z333-4	Q7Z333-3;Q7Z333;Q7Z333-4	Probable helicase senataxin	SETX	NaN	NaN
2245	Q7Z417	Q7Z417	Nuclear fragile X mental retardation-interacting protein 2	NUFIP2	NaN	NaN
2246	Q7Z434-4;Q7Z434	Q7Z434-4;Q7Z434	Mitochondrial antiviral-signaling protein	MAVS	NaN	NaN
2249	Q7Z4G1;Q7Z4G1-2	Q7Z4G1;Q7Z4G1-2	COMM domain-containing protein 6	COMMD6	NaN	NaN
2251	Q7Z4V5-2;Q7Z4V5;M0R0J3;K7EQZ6;I3L080;K7EPS6	Q7Z4V5-2;Q7Z4V5;M0R0J3;K7EQZ6;I3L080	Hepatoma-derived growth factor-related protein 2	HDGFRP2	NaN	NaN
2254	Q7Z7A3	Q7Z7A3	Cytoplasmic tRNA 2-thiolation protein 1	CTU1	NaN	NaN
2255	Q7Z7E8-2;Q7Z7E8	Q7Z7E8-2;Q7Z7E8	Ubiquitin-conjugating enzyme E2 Q1	UBE2Q1	NaN	NaN
2256	Q7Z7K0;C9JES7;H7C3D8	Q7Z7K0;C9JES7;H7C3D8	COX assembly mitochondrial protein homolog	CMC1	NaN	NaN
2257	Q7Z7M0-2;Q7Z7M0	Q7Z7M0-2;Q7Z7M0	Multiple epidermal growth factor-like domains protein 8	MEGF8	NaN	NaN
2259	Q86SX6	Q86SX6	Glutaredoxin-related protein 5, mitochondrial	GLRX5	NaN	NaN
2266	Q86UU1-3;Q86UU1-2;Q86UU1	Q86UU1-3;Q86UU1-2;Q86UU1	Pleckstrin homology-like domain family B member 1	PHLDB1	NaN	NaN
2270	Q86V48-2;Q86V48-3;Q86V48;E5RFK8	Q86V48-2;Q86V48-3;Q86V48;E5RFK8	Leucine zipper protein 1	LUZP1	NaN	NaN
2272	Q86VN1-2;Q86VN1	Q86VN1-2;Q86VN1	Vacuolar protein-sorting-associated protein 36	VPS36	NaN	NaN
2275	Q86VW0;H7BXT9;H7BZR8	Q86VW0;H7BXT9;H7BZR8	SEC14 domain and spectrin repeat-containing protein 1	SESTD1	NaN	NaN
2276	Q86VX2-2;Q86VX2	Q86VX2-2;Q86VX2	COMM domain-containing protein 7	COMMD7	NaN	NaN
2277	Q86W42-3;Q86W42-2;Q86W42	Q86W42-3;Q86W42-2;Q86W42	THO complex subunit 6 homolog	THOC6	NaN	NaN
2282	Q86X83;F8WC41;F8WBW1	Q86X83;F8WC41;F8WBW1	COMM domain-containing protein 2	COMMD2	NaN	NaN
2284	Q86XZ4	Q86XZ4	Spermatogenesis-associated serine-rich protein 2	SPATS2	NaN	NaN
2286	Q8IUI8-2;Q8IUI8;B4DJU5;J3KST8	Q8IUI8-2;Q8IUI8;B4DJU5	Cytokine receptor-like factor 3	CRLF3	NaN	NaN
2293	Q8IWT6	Q8IWT6	Leucine-rich repeat-containing protein 8A	LRRC8A	NaN	1.10738
2297	Q8IXM3	Q8IXM3	39S ribosomal protein L41, mitochondrial	MRPL41	NaN	NaN
2298	Q8IYI6	Q8IYI6	Exocyst complex component 8	EXOC8	NaN	NaN
2299	Q8IZ73;B4DDD1	Q8IZ73;B4DDD1	RNA pseudouridylate synthase domain-containing protein 2	RPUSD2	NaN	NaN
2301	Q8N108-19;Q8N108-16;Q8N108-14;Q8N108-18;Q8N108-17;Q8N108-15;Q8N108;Q8N108-13;Q8N108-12	Q8N108-19;Q8N108-16;Q8N108-14;Q8N108-18;Q8N108-17;Q8N108-15;Q8N108;Q8N108-13;Q8N108-12	Mesoderm induction early response protein 1	MIER1	NaN	NaN
2309	Q8N5M1;C9J2Q2;E9PMH4	Q8N5M1	ATP synthase mitochondrial F1 complex assembly factor 2	ATPAF2	NaN	NaN
2310	Q8N5N7;B7Z358	Q8N5N7;B7Z358	39S ribosomal protein L50, mitochondrial	MRPL50	NaN	NaN
2311	Q8N6M0	Q8N6M0	OTU domain-containing protein 6B	OTUD6B	NaN	NaN
2316	Q8NBJ4-2;Q8NBJ4	Q8NBJ4-2;Q8NBJ4	Golgi membrane protein 1	GOLM1	NaN	-0.853111
2318	Q8NBL1	Q8NBL1	Protein O-glucosyltransferase 1	POGLUT1	NaN	NaN
2321	Q8NCL4	Q8NCL4	Polypeptide N-acetylgalactosaminyltransferase 6	GALNT6	NaN	-0.528652
2324	Q8NCY6;REV__Q9BYP7-3;REV__Q9BYP7-4;REV__Q9BYP7-2;REV__Q9BYP7	Q8NCY6;REV__Q9BYP7-3;REV__Q9BYP7-4;REV__Q9BYP7-2;REV__Q9BYP7	Myb/SANT-like DNA-binding domain-containing protein 4	MSANTD4	NaN	NaN
2325	Q8NDC0	Q8NDC0	MAPK-interacting and spindle-stabilizing protein-like	MAPK1IP1L	NaN	NaN
2329	Q8NES3-2;Q8NES3-4;Q8NES3-3;Q8NES3	Q8NES3-2;Q8NES3-4;Q8NES3-3;Q8NES3	Beta-1,3-N-acetylglucosaminyltransferase lunatic fringe	LFNG	NaN	NaN
2331	Q8NEZ5;H3BTR7;Q8NEZ5-2;H3BRE0;H3BTH6;Q8NEZ5-3	Q8NEZ5;H3BTR7	F-box only protein 22	FBXO22	NaN	NaN
2333	Q8NFQ8	Q8NFQ8	Torsin-1A-interacting protein 2	TOR1AIP2	NaN	NaN
2337	Q8NHV1	Q8NHV1	GTPase IMAP family member 7	GIMAP7	NaN	NaN
2338	Q8TAA9-2;Q8TAA9	Q8TAA9-2;Q8TAA9	Vang-like protein 1	VANGL1	NaN	NaN
2342	Q8TC12-3;Q8TC12-2;Q8TC12	Q8TC12-3;Q8TC12-2;Q8TC12	Retinol dehydrogenase 11	RDH11	NaN	NaN
2347	Q8TDZ2;Q8TDZ2-4;Q8TDZ2-2;H0Y6Z4	Q8TDZ2;Q8TDZ2-4;Q8TDZ2-2	Protein-methionine sulfoxide oxidase MICAL1	MICAL1	NaN	NaN
2361	Q8WX92	Q8WX92	Negative elongation factor B	NELFB	NaN	NaN
2374	Q92556;C9JIW2;C9IZR8	Q92556;C9JIW2;C9IZR8	Engulfment and cell motility protein 1	ELMO1	NaN	NaN
2375	Q92572;F5H459	Q92572;F5H459	AP-3 complex subunit sigma-1	AP3S1	NaN	NaN
2378	Q92620;J3KSA8;H3BMS7;B4DVG8	Q92620;J3KSA8;H3BMS7;B4DVG8	Pre-mRNA-splicing factor ATP-dependent RNA helicase PRP16	DHX38	NaN	NaN
2387	Q92797;M0R1C2;M0R180;M0QXP5;Q92797-2;M0R3C7	Q92797	Symplekin	SYMPK	NaN	NaN
2401	Q969E8	Q969E8	Pre-rRNA-processing protein TSR2 homolog	TSR2	NaN	NaN
2404	Q969M3;Q969M3-3	Q969M3;Q969M3-3	Protein YIPF5	YIPF5	NaN	NaN
2407	Q96A35	Q96A35	39S ribosomal protein L24, mitochondrial	MRPL24	NaN	NaN
2409	Q96AB6;H3BU50;H3BNJ5	Q96AB6;H3BU50;H3BNJ5	Protein N-terminal asparagine amidohydrolase	NTAN1	NaN	NaN
2413	Q96AT1	Q96AT1	Uncharacterized protein KIAA1143	KIAA1143	NaN	NaN
2415	Q96B23-2;Q96B23	Q96B23-2;Q96B23	Uncharacterized protein C18orf25	C18orf25	NaN	NaN
2416	Q96B26	Q96B26	Exosome complex component RRP43	EXOSC8	NaN	NaN
2417	Q96BM9	Q96BM9	ADP-ribosylation factor-like protein 8A	ARL8A	NaN	NaN
2422	Q96C23;F8WB82;B8ZZ75;H7C320;H7C1B5	Q96C23;F8WB82;B8ZZ75;H7C320;H7C1B5	Aldose 1-epimerase	GALM	NaN	NaN
2424	Q96C90	Q96C90	Protein phosphatase 1 regulatory subunit 14B	PPP1R14B	NaN	NaN
2429	Q96CW5-2;Q96CW5;Q96CW5-3	Q96CW5-2;Q96CW5	Gamma-tubulin complex component 3	TUBGCP3	NaN	NaN
2434	Q96DV4	Q96DV4	39S ribosomal protein L38, mitochondrial	MRPL38	NaN	NaN
2435	Q96EK2-4;B0QYW2;B7Z657;B1AHC5;Q96EK2-3;Q96EK2	Q96EK2-4;B0QYW2;B7Z657;B1AHC5;Q96EK2-3;Q96EK2	PHD finger protein 21B	PHF21B	NaN	NaN
2439	Q96EQ0	Q96EQ0	Small glutamine-rich tetratricopeptide repeat-containing protein beta	SGTB	NaN	NaN
2441	Q96FJ2	Q96FJ2	Dynein light chain 2, cytoplasmic	DYNLL2	NaN	NaN
2443	Q96FS4;F6RY50	Q96FS4;F6RY50	Signal-induced proliferation-associated protein 1	SIPA1	NaN	NaN
2451	Q96HQ2-2;Q96HQ2	Q96HQ2-2;Q96HQ2	CDKN2AIP N-terminal-like protein	CDKN2AIPNL	NaN	NaN
2452	Q96HS1-2;Q96HS1	Q96HS1-2;Q96HS1	Serine/threonine-protein phosphatase PGAM5, mitochondrial	PGAM5	NaN	NaN
2457	Q96IZ0	Q96IZ0	PRKC apoptosis WT1 regulator protein	PAWR	NaN	NaN
2459	Q96JA1-2;Q96JA1	Q96JA1-2;Q96JA1	Leucine-rich repeats and immunoglobulin-like domains protein 1	LRIG1	NaN	NaN
2461	Q96JI7-3;Q96JI7;H0YN96;H0YLK7;Q96JI7-2;C4B7M2	Q96JI7-3;Q96JI7;H0YN96;H0YLK7;Q96JI7-2;C4B7M2	Spatacsin	SPG11	NaN	NaN
2466	Q96N67-4;Q96N67-3;Q96N67-5;Q96N67-2;Q96N67-6;Q96N67;Q96NI0;H0Y7L2	Q96N67-4;Q96N67-3;Q96N67-5;Q96N67-2;Q96N67-6;Q96N67;Q96NI0;H0Y7L2	Dedicator of cytokinesis protein 7	DOCK7	NaN	NaN
2468	Q96PD2;Q96PD2-2	Q96PD2;Q96PD2-2	Discoidin, CUB and LCCL domain-containing protein 2	DCBLD2	NaN	NaN
2469	Q96PK6	Q96PK6	RNA-binding protein 14	RBM14	NaN	NaN
2473	Q96QG7;B7Z291;E9PR67	Q96QG7;B7Z291	Myotubularin-related protein 9	MTMR9	NaN	NaN
2479	Q96ST2-2;Q96ST2-3;Q96ST2	Q96ST2-2;Q96ST2-3;Q96ST2	Protein IWS1 homolog	IWS1	NaN	NaN
2480	Q96SZ5	Q96SZ5	2-aminoethanethiol dioxygenase	ADO	NaN	NaN
2481	Q96T58	Q96T58	Msx2-interacting protein	SPEN	NaN	-0.579862
2483	Q96TA2-3;Q96TA2-2;Q96TA2	Q96TA2-3;Q96TA2-2;Q96TA2	ATP-dependent zinc metalloprotease YME1L1	YME1L1	NaN	NaN
2492	Q99538;Q86TV2;Q86TV3;H0YJN9;G3V2T4;G3V4E4	Q99538;Q86TV2;Q86TV3	Legumain	LGMN	NaN	-0.0429326
2493	Q99570;D6RAC3;D6RBB7;D6RJ98	Q99570	Phosphoinositide 3-kinase regulatory subunit 4	PIK3R4	NaN	NaN
2494	Q99575	Q99575	Ribonucleases P/MRP protein subunit POP1	POP1	NaN	NaN
2504	Q99988	Q99988	Growth/differentiation factor 15	GDF15	NaN	-1.21881
2509	Q9BQC6	Q9BQC6	Ribosomal protein 63, mitochondrial	MRP63	NaN	NaN
2510	Q9BR61	Q9BR61	Acyl-CoA-binding domain-containing protein 6	ACBD6	NaN	NaN
2515	Q9BRJ2	Q9BRJ2	39S ribosomal protein L45, mitochondrial	MRPL45	NaN	NaN
2518	Q9BRP8-2;Q9BRP8	Q9BRP8-2;Q9BRP8	Partner of Y14 and mago	WIBG	NaN	NaN
2519	Q9BRX2	Q9BRX2	Protein pelota homolog	PELO	NaN	NaN
2520	Q9BRX5	Q9BRX5	DNA replication complex GINS protein PSF3	GINS3	NaN	NaN
2535	Q9BVK6	Q9BVK6	Transmembrane emp24 domain-containing protein 9	TMED9	NaN	1.54662
2536	Q9BVM2	Q9BVM2	Protein DPCD	DPCD	NaN	NaN
2537	Q9BVM4	Q9BVM4	Gamma-glutamylaminecyclotransferase	GGACT	NaN	NaN
2544	Q9BXR0;K7EPI1;K7EL95	Q9BXR0;K7EPI1;K7EL95	Queuine tRNA-ribosyltransferase	QTRT1	NaN	NaN
2549	Q9BYN0	Q9BYN0	Sulfiredoxin-1	SRXN1	NaN	NaN
2552	Q9BZE1;H0Y4J2;A6NHR2	Q9BZE1;H0Y4J2;A6NHR2	39S ribosomal protein L37, mitochondrial	MRPL37	NaN	NaN
2553	Q9BZE4;B7Z7A3;B4DY13;Q5T3R7	Q9BZE4;B7Z7A3;B4DY13	Nucleolar GTP-binding protein 1	GTPBP4	NaN	NaN
2554	Q9BZE9-3;Q9BZE9;Q9BZE9-2;J3QL04;Q9BZE9-4;J3KRY8;J3QR12;J3KRF7	Q9BZE9-3;Q9BZE9;Q9BZE9-2;J3QL04;Q9BZE9-4;J3KRY8;J3QR12	Tether containing UBX domain for GLUT4	ASPSCR1	NaN	NaN
2556	Q9BZK7;F5H6C0;Q9BQ87;O60907-2;O60907	Q9BZK7	F-box-like/WD repeat-containing protein TBL1XR1	TBL1XR1	NaN	NaN
2557	Q9BZL1;K7EQ43	Q9BZL1	Ubiquitin-like protein 5	UBL5	NaN	NaN
2558	Q9BZM5	Q9BZM5	NKG2D ligand 2	ULBP2	NaN	NaN
2564	Q9C0C9;K7ES11	Q9C0C9;K7ES11	Ubiquitin-conjugating enzyme E2 O	UBE2O	NaN	NaN
2568	Q9GZN8;Q9GZN8-2;H7BYU9	Q9GZN8;Q9GZN8-2;H7BYU9	UPF0687 protein C20orf27	C20orf27	NaN	NaN
2575	Q9H0L4	Q9H0L4	Cleavage stimulation factor subunit 2 tau variant	CSTF2T	NaN	NaN
2576	Q9H0Q0;C9JPE5;C9IYV6	Q9H0Q0	Protein FAM49A	FAM49A	NaN	NaN
2580	Q9H1A4;H0Y564	Q9H1A4;H0Y564	Anaphase-promoting complex subunit 1	ANAPC1	NaN	NaN
2581	Q9H1C7	Q9H1C7	Cysteine-rich and transmembrane domain-containing protein 1	CYSTM1	NaN	0.926771
2582	Q9H1I8-2;Q9H1I8-3;Q9H1I8	Q9H1I8-2;Q9H1I8-3;Q9H1I8	Activating signal cointegrator 1 complex subunit 2	ASCC2	NaN	NaN
2583	Q9H1Z4	Q9H1Z4	WD repeat-containing protein 13	WDR13	NaN	NaN
2586	Q9H270	Q9H270	Vacuolar protein sorting-associated protein 11 homolog	VPS11	NaN	NaN
2587	Q9H2C0	Q9H2C0	Gigaxonin	GAN	NaN	NaN
2592	Q9H2M9	Q9H2M9	Rab3 GTPase-activating protein non-catalytic subunit	RAB3GAP2	NaN	NaN
2593	Q9H2P9-3;Q9H2P9-2;Q9H2P9-6;Q9H2P9-4;Q9H2P9;Q9H2P9-5	Q9H2P9-3;Q9H2P9-2;Q9H2P9-6;Q9H2P9-4;Q9H2P9;Q9H2P9-5	Diphthine synthase	DPH5	NaN	NaN
2594	Q9H2W6	Q9H2W6	39S ribosomal protein L46, mitochondrial	MRPL46	NaN	NaN
2602	Q9H5X1;Q9H5X1-2;H0YKV4	Q9H5X1;Q9H5X1-2;H0YKV4	MIP18 family protein FAM96A	FAM96A	NaN	NaN
2603	Q9H6T3-3;Q9H6T3-2;Q9H6T3	Q9H6T3-3;Q9H6T3-2;Q9H6T3	RNA polymerase II-associated protein 3	RPAP3	NaN	NaN
2604	Q9H6Y2	Q9H6Y2	WD repeat-containing protein 55	WDR55	NaN	NaN
2608	Q9H832;I3L4C5;Q9H832-2;H0Y9X8	Q9H832;I3L4C5;Q9H832-2	Ubiquitin-conjugating enzyme E2 Z	UBE2Z	NaN	NaN
2610	Q9H8M7	Q9H8M7	Protein FAM188A	FAM188A	NaN	NaN
2612	Q9H9A6	Q9H9A6	Leucine-rich repeat-containing protein 40	LRRC40	NaN	NaN
2613	Q9H9J2	Q9H9J2	39S ribosomal protein L44, mitochondrial	MRPL44	NaN	NaN
2615	Q9HA77;H0YFF0;F5H579	Q9HA77;H0YFF0	Probable cysteine--tRNA ligase, mitochondrial	CARS2	NaN	NaN
2617	Q9HAT2-2;Q9HAT2	Q9HAT2-2;Q9HAT2	Sialate O-acetylesterase	SIAE	NaN	NaN
2618	Q9HAV0;C9JD14;H7C5J5	Q9HAV0;C9JD14	Guanine nucleotide-binding protein subunit beta-4	GNB4	NaN	NaN
2621	Q9HB40-2;Q9HB40	Q9HB40-2;Q9HB40	Retinoid-inducible serine carboxypeptidase	SCPEP1	NaN	NaN
2622	Q9HB63-3;Q9HB63-2;Q9HB63;F8W0I7	Q9HB63-3;Q9HB63-2;Q9HB63;F8W0I7	Netrin-4	NTN4	NaN	-2.61876
2629	Q9HCC0-2;Q9HCC0	Q9HCC0-2;Q9HCC0	Methylcrotonoyl-CoA carboxylase beta chain, mitochondrial	MCCC2	NaN	NaN
2630	Q9HCE7-2;Q9HCE7	Q9HCE7-2;Q9HCE7	E3 ubiquitin-protein ligase SMURF1	SMURF1	NaN	NaN
2634	Q9HD47-4;Q9HD47-2;Q9HD47-3;Q9HD47	Q9HD47-4;Q9HD47-2;Q9HD47-3;Q9HD47	Ran guanine nucleotide release factor	RANGRF	NaN	NaN
2636	Q9NP74-3;Q9NP74-2;Q9NP74	Q9NP74-3;Q9NP74-2;Q9NP74	Palmdelphin	PALMD	NaN	NaN
2637	Q9NP77;Q9NP77-2	Q9NP77;Q9NP77-2	RNA polymerase II subunit A C-terminal domain phosphatase SSU72	SSU72	NaN	NaN
2642	Q9NPE3	Q9NPE3	H/ACA ribonucleoprotein complex subunit 3	NOP10	NaN	NaN
2645	Q9NPG4	Q9NPG4	Protocadherin-12	PCDH12	NaN	NaN
2646	Q9NPI6	Q9NPI6	mRNA-decapping enzyme 1A	DCP1A	NaN	NaN
2647	Q9UKK6;Q9NPJ8;Q9NPJ8-2;Q9NPJ8-3;Q9NPJ8-4	Q9UKK6;Q9NPJ8;Q9NPJ8-2;Q9NPJ8-3;Q9NPJ8-4	NTF2-related export protein 1;NTF2-related export protein 2	NXT1;NXT2	NaN	NaN
2653	Q9NQH7-2;Q9NQH7-4;Q9NQH7;Q9NQH7-3;Q9NQH7-5	Q9NQH7-2;Q9NQH7-4;Q9NQH7;Q9NQH7-3;Q9NQH7-5	Probable Xaa-Pro aminopeptidase 3	XPNPEP3	NaN	NaN
2654	Q9NQP4;E9PQY2	Q9NQP4;E9PQY2	Prefoldin subunit 4	PFDN4	NaN	NaN
2662	Q9NRF9	Q9NRF9	DNA polymerase epsilon subunit 3	POLE3	NaN	NaN
2663	Q9NRG1-2;Q9NRG1;Q9NRG1-3	Q9NRG1-2;Q9NRG1	Phosphoribosyltransferase domain-containing protein 1	PRTFDC1	NaN	NaN
2668	Q9NRX5	Q9NRX5	Serine incorporator 1	SERINC1	NaN	0.976622
2669	Q9NS86	Q9NS86	LanC-like protein 2	LANCL2	NaN	NaN
2671	Q9NSC5;Q9NSC5-5;Q9NSC5-2;M0QYF9;M0R2U7;M0R1B8;Q9NSC5-4;Q9NSC5-3;M0QZN1	Q9NSC5;Q9NSC5-5;Q9NSC5-2;M0QYF9	Homer protein homolog 3	HOMER3	NaN	NaN
2674	Q9NT62;Q9NT62-2;F8WDI0	Q9NT62;Q9NT62-2	Ubiquitin-like-conjugating enzyme ATG3	ATG3	NaN	NaN
2675	Q9NTI5-2;Q9NTI5	Q9NTI5-2;Q9NTI5	Sister chromatid cohesion protein PDS5 homolog B	PDS5B	NaN	NaN
2680	Q9NUM4;C9JZ87	Q9NUM4	Transmembrane protein 106B	TMEM106B	NaN	0.315056
2681	Q9NUQ6-2;Q9NUQ6;Q4ZFW0;F8WAV0;C9IZC3;C9J8M7;F2Z2S1;C9JKE4;F8VZ02;F8VT91;C9JGM8;F8W6C2;B8ZZZ7;B4DRE6;B4DT67	Q9NUQ6-2;Q9NUQ6;Q4ZFW0;F8WAV0;C9IZC3;C9J8M7;F2Z2S1;C9JKE4;F8VZ02;F8VT91;C9JGM8;F8W6C2;B8ZZZ7;B4DRE6;B4DT67	SPATS2-like protein	SPATS2L;DKFZP564A2416	NaN	NaN
2684	Q9NV70-2;Q9NV70	Q9NV70-2;Q9NV70	Exocyst complex component 1	EXOC1	NaN	NaN
2686	Q9NVP2;K7ES22;K7ELW9;Q9Y294	Q9NVP2;K7ES22;K7ELW9;Q9Y294	Histone chaperone ASF1B;Histone chaperone ASF1A	ASF1B;ASF1A	NaN	NaN
2689	Q9NWM8;H7C1Z9	Q9NWM8;H7C1Z9	Peptidyl-prolyl cis-trans isomerase FKBP14;Peptidyl-prolyl cis-trans isomerase	FKBP14	NaN	NaN
2692	Q9NWZ3;Q9NWZ3-2;F8VW24;F8VVZ1;F8VR40	Q9NWZ3;Q9NWZ3-2	Interleukin-1 receptor-associated kinase 4	IRAK4	NaN	NaN
2693	Q9NX08	Q9NX08	COMM domain-containing protein 8	COMMD8	NaN	NaN
2695	Q9NX55;J3QT56;Q9NX55-3	Q9NX55;J3QT56;Q9NX55-3	Huntingtin-interacting protein K	HYPK	NaN	NaN
2696	Q9NX58	Q9NX58	Cell growth-regulating nucleolar protein	LYAR	NaN	NaN
2698	Q9NY27-3;Q9NY27;F8WDK3;C9IZ04;Q9NY27-2	Q9NY27-3;Q9NY27;F8WDK3;C9IZ04;Q9NY27-2	Serine/threonine-protein phosphatase 4 regulatory subunit 2	PPP4R2	NaN	NaN
2704	Q9NZI8-2;Q9NZI8	Q9NZI8-2;Q9NZI8	Insulin-like growth factor 2 mRNA-binding protein 1	IGF2BP1	NaN	NaN
2710	Q9NZV1	Q9NZV1	Cysteine-rich motor neuron 1 protein;Processed cysteine-rich motor neuron 1 protein	CRIM1	NaN	NaN
2714	Q9P0J7	Q9P0J7	E3 ubiquitin-protein ligase KCMF1	KCMF1	NaN	NaN
2718	Q9P219	Q9P219	Protein Daple	CCDC88C	NaN	1.09878
2725	Q9P2B2	Q9P2B2	Prostaglandin F2 receptor negative regulator	PTGFRN	NaN	0.0260239
2727	Q9P2E7	Q9P2E7	Protocadherin-10	PCDH10	NaN	NaN
2730	Q9P2P5-2;Q9P2P5	Q9P2P5-2;Q9P2P5	E3 ubiquitin-protein ligase HECW2	HECW2	NaN	NaN
2734	Q9UBG0	Q9UBG0	C-type mannose receptor 2	MRC2	NaN	NaN
2736	Q9UBK9	Q9UBK9	Protein UXT	UXT	NaN	NaN
2737	Q9UBN6	Q9UBN6	Tumor necrosis factor receptor superfamily member 10D	TNFRSF10D	NaN	1.05735
2747	Q9UEU0-2;Q9UEU0;H0YJL5;H0YJJ5	Q9UEU0-2;Q9UEU0;H0YJL5	Vesicle transport through interaction with t-SNAREs homolog 1B	VTI1B	NaN	0.875036
2750	Q9UGI8-2;Q9UGI8;F8W7T0;B7Z6L5;H7BYK1	Q9UGI8-2;Q9UGI8;F8W7T0;B7Z6L5;H7BYK1	Testin	TES	NaN	NaN
2751	Q9UH62	Q9UH62	Armadillo repeat-containing X-linked protein 3	ARMCX3	NaN	NaN
2756	Q9UHD9	Q9UHD9	Ubiquilin-2	UBQLN2	NaN	NaN
2757	Q9UHI6	Q9UHI6	Probable ATP-dependent RNA helicase DDX20	DDX20	NaN	NaN
2758	Q9UHI8	Q9UHI8	A disintegrin and metalloproteinase with thrombospondin motifs 1	ADAMTS1	NaN	NaN
2766	Q9UID3-2;Q9UID3	Q9UID3-2;Q9UID3	Vacuolar protein sorting-associated protein 51 homolog	VPS51	NaN	NaN
2767	Q9UII2;Q9UII2-3;Q9UII2-2	Q9UII2;Q9UII2-3;Q9UII2-2	ATPase inhibitor, mitochondrial	ATPIF1	NaN	NaN
2776	Q9UJU6-2;Q9UJU6-3;B4DDP6;B4DDD6;C9J7P1	Q9UJU6-2;Q9UJU6-3;B4DDP6;B4DDD6;C9J7P1	Drebrin-like protein	DBNL	NaN	NaN
2778	Q9UJX2-3;Q9UJX2	Q9UJX2-3;Q9UJX2	Cell division cycle protein 23 homolog	CDC23	NaN	NaN
2779	Q9UJX3-2;Q9UJX3;F8VQY8;H0YIW2;F8VZ62	Q9UJX3-2;Q9UJX3;F8VQY8;H0YIW2;F8VZ62	Anaphase-promoting complex subunit 7	ANAPC7	NaN	NaN
2780	Q9UJX6-2;Q9UJX6	Q9UJX6-2;Q9UJX6	Anaphase-promoting complex subunit 2	ANAPC2	NaN	NaN
2781	Q9UK45	Q9UK45	U6 snRNA-associated Sm-like protein LSm7	LSM7	NaN	NaN
2782	Q9UK59;F8WAY1	Q9UK59;F8WAY1	Lariat debranching enzyme	DBR1	NaN	NaN
2785	Q9UKG1	Q9UKG1	DCC-interacting protein 13-alpha	APPL1	NaN	NaN
2789	Q9UL15;Q9UL15-2	Q9UL15;Q9UL15-2	BAG family molecular chaperone regulator 5	BAG5	NaN	NaN
2791	Q9UL42	Q9UL42	Paraneoplastic antigen Ma2	PNMA2	NaN	NaN
2794	Q9ULH1;H0YBY9;H0YBF7;Q9ULH1-2	Q9ULH1;H0YBY9;H0YBF7;Q9ULH1-2	Arf-GAP with SH3 domain, ANK repeat and PH domain-containing protein 1	ASAP1	NaN	NaN
2795	Q9ULJ7-2;Q9ULJ7	Q9ULJ7-2;Q9ULJ7	Ankyrin repeat domain-containing protein 50	ANKRD50	NaN	NaN
2800	Q9UMX5	Q9UMX5	Neudesin	NENF	NaN	NaN
2803	Q9UNE7-2;Q9UNE7;H3BTA3;H3BUD0;H3BS86	Q9UNE7-2;Q9UNE7;H3BTA3;H3BUD0	E3 ubiquitin-protein ligase CHIP	STUB1	NaN	NaN
2806	Q9UNK0;K7EQB1;I3L305	Q9UNK0;K7EQB1	Syntaxin-8	STX8	NaN	NaN
2815	Q9UPN7	Q9UPN7	Serine/threonine-protein phosphatase 6 regulatory subunit 1	PPP6R1	NaN	NaN
2816	Q9UPY3-2;Q9UPY3	Q9UPY3-2;Q9UPY3	Endoribonuclease Dicer	DICER1	NaN	NaN
2817	Q9UPY5	Q9UPY5	Cystine/glutamate transporter	SLC7A11	NaN	NaN
2818	Q9UQ13-2;Q9UQ13	Q9UQ13-2;Q9UQ13	Leucine-rich repeat protein SHOC-2	SHOC2	NaN	NaN
2822	Q9Y219-2;Q9Y219	Q9Y219-2;Q9Y219	Protein jagged-2	JAG2	NaN	NaN
2831	Q9Y287;Q5W0A2	Q9Y287;Q5W0A2	Integral membrane protein 2B;BRI2, membrane form;BRI2 intracellular domain;BRI2C, soluble form;Bri23 peptide	ITM2B	NaN	NaN
2837	Q9Y2Q5;Q9Y2Q5-2;Q9Y2Q5-3	Q9Y2Q5;Q9Y2Q5-2;Q9Y2Q5-3	Ragulator complex protein LAMTOR2	LAMTOR2	NaN	NaN
2841	Q9Y2T2	Q9Y2T2	AP-3 complex subunit mu-1	AP3M1	NaN	NaN
2842	Q9Y2V2;H3BSW7;H3BUY4;H3BPY5;H3BNU9;H3BTK3;I3L3X8	Q9Y2V2;H3BSW7;H3BUY4;H3BPY5;H3BNU9	Calcium-regulated heat stable protein 1	CARHSP1	NaN	NaN
2850	Q9Y385	Q9Y385	Ubiquitin-conjugating enzyme E2 J1	UBE2J1	NaN	NaN
2853	Q9Y3B4	Q9Y3B4	Pre-mRNA branch site protein p14	SF3B14	NaN	NaN
2858	Q9Y3E7-2;Q9Y3E7;Q9Y3E7-3;Q9Y3E7-4	Q9Y3E7-2;Q9Y3E7;Q9Y3E7-3;Q9Y3E7-4	Charged multivesicular body protein 3	CHMP3	NaN	NaN
2860	Q9Y3P9-2;Q9Y3P9;C9JGR5;Q9Y3P9-3;Q9Y3P9-4	Q9Y3P9-2;Q9Y3P9;C9JGR5;Q9Y3P9-3	Rab GTPase-activating protein 1	RABGAP1	NaN	NaN
2864	Q9Y4D1-2;Q9Y4D1	Q9Y4D1-2;Q9Y4D1	Disheveled-associated activator of morphogenesis 1	DAAM1	NaN	NaN
2866	Q9Y4G6;H0YMT1;H0YN01	Q9Y4G6;H0YMT1	Talin-2	TLN2	NaN	NaN
2868	Q9Y4X5	Q9Y4X5	E3 ubiquitin-protein ligase ARIH1	ARIH1	NaN	NaN
2870	Q9Y508-2;Q9Y508	Q9Y508-2;Q9Y508	RING finger protein 114	RNF114	NaN	NaN
2875	Q9Y5J9;E9PIR3;G3XAN8	Q9Y5J9;E9PIR3;G3XAN8	Mitochondrial import inner membrane translocase subunit Tim8 B	TIMM8B	NaN	NaN
2883	Q9Y5Z0-5;Q9Y5Z0-4;Q9Y5Z0-2;Q9Y5Z0;Q9Y5Z0-3	Q9Y5Z0-5;Q9Y5Z0-4;Q9Y5Z0-2;Q9Y5Z0;Q9Y5Z0-3	Beta-secretase 2	BACE2	NaN	0.89373
2885	Q9Y608-2;Q9Y608-4;A8MXR0;Q9Y608;Q9Y608-3	Q9Y608-2;Q9Y608-4;A8MXR0;Q9Y608	Leucine-rich repeat flightless-interacting protein 2	LRRFIP2	NaN	NaN
2888	Q9Y646;E5RH35;E5RJZ7;E5RJP8;E5RJA8	Q9Y646;E5RH35;E5RJZ7;E5RJP8;E5RJA8	Carboxypeptidase Q	CPQ	NaN	-0.787092
2890	Q9Y680-3;Q9Y680-2;Q9Y680	Q9Y680-3;Q9Y680-2;Q9Y680	Peptidyl-prolyl cis-trans isomerase FKBP7	FKBP7	NaN	NaN
2893	Q9Y6A5	Q9Y6A5	Transforming acidic coiled-coil-containing protein 3	TACC3	NaN	NaN
2506	Q9BPX5	Q9BPX5	Actin-related protein 2/3 complex subunit 5-like protein	ARPC5L	4.34154	NaN
861	K7EM02;K7EIJ8;Q8IYT4-2;Q8IYT4	K7EM02;K7EIJ8;Q8IYT4-2;Q8IYT4	Katanin p60 ATPase-containing subunit A-like 2	KATNAL2	3.22202	NaN
1983	Q13257;Q8IZX3	Q13257	Mitotic spindle assembly checkpoint protein MAD2A	MAD2L1	2.91634	NaN
1760	P61129	P61129	Zinc finger CCCH domain-containing protein 6	ZC3H6	2.75156	NaN
2746	Q9UDY4;C9JUL4;M0R1D6;M0QZD0;M0QYT3;M0QXK0;M0R080;B4DX52;P25685	Q9UDY4	DnaJ homolog subfamily B member 4	DNAJB4	2.73202	NaN
2825	Q9Y237;Q9Y237-2;H0Y4T6;J3KMW3;H0Y8P6;H0Y610;Q9Y237-3	Q9Y237;Q9Y237-2;H0Y4T6;J3KMW3;H0Y8P6;H0Y610;Q9Y237-3	Peptidyl-prolyl cis-trans isomerase NIMA-interacting 4	PIN4	2.32692	NaN
1251	P16403;P10412;P16402;Q02539;P22492	P16403;P10412;P16402	Histone H1.2;Histone H1.4;Histone H1.3	HIST1H1C;HIST1H1E;HIST1H1D	2.31318	NaN
2638	Q9NP79;E7ETQ7;Q5TGM0	Q9NP79;E7ETQ7;Q5TGM0	Vacuolar protein sorting-associated protein VTA1 homolog	VTA1	2.23363	NaN
2606	Q9H7C9;E9PNP3;E9PR47;Q9H7C9-3;E9PIQ4;E9PJP1;Q9H7C9-2;E9PLK9;K4DI89	Q9H7C9;E9PNP3;E9PR47;Q9H7C9-3;E9PIQ4;E9PJP1;Q9H7C9-2;E9PLK9;K4DI89	Mth938 domain-containing protein	AAMDC	2.13394	NaN
2871	Q9Y547;A6NIR2	Q9Y547;A6NIR2	Heat shock protein beta-11	HSPB11	2.0429	NaN
2241	Q7RTV0	Q7RTV0	PHD finger-like domain-containing protein 5A	PHF5A	1.93821	NaN
1889	Q00688;G3V5F2	Q00688	Peptidyl-prolyl cis-trans isomerase FKBP3	FKBP3	1.86787	NaN
671	P07311;G3V2U7;G3V3F8;P07311-2;G3V597	P07311;G3V2U7	Acylphosphatase-1;Acylphosphatase	ACYP1	1.84885	NaN
790	H7C5G1;Q2TAA2;B4DMV3;C9JE02;C9JDY4;C9J5J2	H7C5G1;Q2TAA2;B4DMV3;C9JE02	Isoamyl acetate-hydrolyzing esterase 1 homolog	IAH1	1.77251	NaN
1611	P48507	P48507	Glutamate--cysteine ligase regulatory subunit	GCLM	1.68903	NaN
1632	P49458;E9PE20;P49458-2	P49458	Signal recognition particle 9 kDa protein	SRP9	1.67592	NaN
331	C9JYQ9;Q6P5R6;H0Y8C2	C9JYQ9;Q6P5R6;H0Y8C2	60S ribosomal protein L22-like 1	RPL22L1	1.65227	NaN
2005	Q13571	Q13571	Lysosomal-associated transmembrane protein 5	LAPTM5	1.64972	NaN
873	Q3MHD2;Q3MHD2-2;K7ELG9	Q3MHD2;Q3MHD2-2;K7ELG9	Protein LSM12 homolog	LSM12	1.62164	NaN
130	Q9NP97;Q8TF09;B4DFR2;H3BQI1;B1AKR6;H3BNG9;H3BPA0;Q9NP97-2;Q7Z4M1	Q9NP97;Q8TF09;B4DFR2;H3BQI1;B1AKR6	Dynein light chain roadblock-type 1;Dynein light chain roadblock-type 2	DYNLRB1;DYNLRB2	1.58548	NaN
995	O43681;K7ERW9	O43681	ATPase ASNA1	ASNA1	1.5411	NaN
1601	P47224	P47224	Guanine nucleotide exchange factor MSS4	RABIF	1.52095	NaN
2521	Q9BS26	Q9BS26	Endoplasmic reticulum resident protein 44	ERP44	1.43446	NaN
2000	Q13509;A8K854;G3V2A3;G3V5W4;G3V2R8;G3V3R4;G3V2N6;G3V3J6;G3V3W7	Q13509;A8K854	Tubulin beta-3 chain	TUBB3	1.41308	NaN
820	Q14192;J3KNW4	Q14192;J3KNW4	Four and a half LIM domains protein 2	FHL2	1.41003	NaN
2260	Q86SZ2;G3V4C3;G3V2H7;Q86SZ2-2	Q86SZ2;G3V4C3;G3V2H7;Q86SZ2-2	Trafficking protein particle complex subunit 6B	TRAPPC6B	1.38389	NaN
2067	Q15102;M0R389;M0R1K3;M0QZT2;M0QXS6;M0R323	Q15102;M0R389;M0R1K3	Platelet-activating factor acetylhydrolase IB subunit gamma	PAFAH1B3	1.37557	NaN
918	O00442;O00442-2;A6NIC1	O00442;O00442-2	RNA 3-terminal phosphate cyclase	RTCA	1.37387	NaN
289	H7C585;C9JAX1;Q16595;Q16595-2;A8MXJ6	H7C585;C9JAX1;Q16595	Frataxin, mitochondrial;Frataxin intermediate form;Frataxin(56-210);Frataxin(78-210);Frataxin mature form	FXN	1.36924	NaN
2744	Q9UBW8;F5H7C6;F5GYF7;F5H248;F5H7D4;F5H4U8;F5H4Z0;F5H3M6;G3XAP1;F5GXT7;F5H3D9	Q9UBW8;F5H7C6;F5GYF7;F5H248	COP9 signalosome complex subunit 7a	COPS7A	1.36565	NaN
21	H3BTL1;Q9GZQ8;A6NCE7;H3BTE7;Q9H492;Q9H492-2	H3BTL1;Q9GZQ8;A6NCE7	Microtubule-associated proteins 1A/1B light chain 3B;Microtubule-associated proteins 1A/1B light chain 3 beta 2	MAP1LC3B;MAP1LC3B2	1.36163	NaN
1848	P63208;E5RJR5;E7ERH2;F8W8N3;P63208-2;E5RGM3;E5RHM3;E5RGM4	P63208;E5RJR5;E7ERH2;F8W8N3;P63208-2;E5RGM3	S-phase kinase-associated protein 1	SKP1	1.35877	NaN
2571	Q9H098;Q9H098-2;C9J6N5;C9JQ40;C9JW51;C9J3Q3;C9JYP1;C9J6Y8;C9JP05;F8WCJ2	Q9H098;Q9H098-2;C9J6N5;C9JQ40;C9JW51;C9J3Q3	Protein FAM107B	FAM107B	1.34993	NaN
629	F8VYE8;P36873;P36873-2;F8VR82;F8W0W8;F8WE71;B4DNE3;F8W0V8;H0Y3Y6	F8VYE8;P36873;P36873-2;F8VR82;F8W0W8	Serine/threonine-protein phosphatase;Serine/threonine-protein phosphatase PP1-gamma catalytic subunit	PPP1CC	1.31839	NaN
373	E5RFP0;Q8WVJ2	E5RFP0;Q8WVJ2	NudC domain-containing protein 2	NUDCD2	1.28157	NaN
171	B4DST5;Q9H3S7	B4DST5;Q9H3S7	Tyrosine-protein phosphatase non-receptor type 23	PTPN23	1.26372	NaN
369	Q7Z6K5;E2QRD5;H0YMP5;H0YL03;H0YMK0;H0YL85	Q7Z6K5;E2QRD5;H0YMP5;H0YL03;H0YMK0;H0YL85	UPF0552 protein C15orf38	C15orf38;C15orf38-AP3S2	1.25183	NaN
2589	Q9H2H8;B8ZZ77;Q9H2H8-2;H7BZ14;C9K058;F8WC82;C9J4N2	Q9H2H8;B8ZZ77;Q9H2H8-2;H7BZ14;C9K058	Peptidyl-prolyl cis-trans isomerase-like 3;Peptidyl-prolyl cis-trans isomerase	PPIL3	1.24468	NaN
824	P49407-2;P49407;J3KPP7;E9PM35;H0YET9	P49407-2;P49407;J3KPP7;E9PM35	Beta-arrestin-1	ARRB1	1.23359	NaN
1375	P21283;E7EV59;Q8NEY4-2;Q8NEY4	P21283;E7EV59	V-type proton ATPase subunit C 1	ATP6V1C1	1.22656	NaN
736	Q71UM5;H0YMV8;C9JLI6;C9J1C5	Q71UM5;H0YMV8;C9JLI6	40S ribosomal protein S27-like;40S ribosomal protein S27	RPS27L	1.22253	NaN
1696	P52943;H0YFA4;B7Z6C0;H0YHD8	P52943;H0YFA4;B7Z6C0	Cysteine-rich protein 2	CRIP2	1.17541	NaN
62	P55854;A8MUA9;B4DUW4;A8MU27	P55854;A8MUA9;B4DUW4;A8MU27	Small ubiquitin-related modifier 3	SUMO3	1.17175	NaN
2873	Q9Y5B8-2;Q9Y5B8;B4DXC8;E9PNU1	Q9Y5B8-2;Q9Y5B8;B4DXC8;E9PNU1	Nucleoside diphosphate kinase 7	NME7	1.16714	NaN
549	F5H5V4;F5GX23;F8W7V8;O00233-2;J3KN29;O00233;F5H169;F5H7X1;F5H182;O00233-3	F5H5V4;F5GX23;F8W7V8;O00233-2;J3KN29;O00233;F5H169;F5H7X1;F5H182	26S proteasome non-ATPase regulatory subunit 9	PSMD9	1.16375	NaN
2678	Q9NTZ6	Q9NTZ6	RNA-binding protein 12	RBM12	1.15681	NaN
979	O43252	O43252	Bifunctional 3-phosphoadenosine 5-phosphosulfate synthase 1;Sulfate adenylyltransferase;Adenylyl-sulfate kinase	PAPSS1	1.143	NaN
815	J3KNE3;P68402	J3KNE3;P68402	Platelet-activating factor acetylhydrolase IB subunit beta	PAFAH1B2	1.13166	NaN
2274	Q86VS8;H0YDM4	Q86VS8;H0YDM4	Protein Hook homolog 3	HOOK3	1.11368	NaN
835	P83881;J3KQN4;H7BZ11;H0Y5B4;H7BY91;H0Y3V9	P83881;J3KQN4;H7BZ11;H0Y5B4	60S ribosomal protein L36a	RPL36A	1.10763	NaN
428	P60953;E7ETU3;P60953-1;Q5JYX0	P60953;E7ETU3;P60953-1	Cell division control protein 42 homolog	CDC42	1.10011	NaN
497	E9PKY8;E9PJM0;Q03393	E9PKY8;E9PJM0;Q03393	6-pyruvoyl tetrahydrobiopterin synthase	PTS	1.08352	NaN
2253	Q7Z739;F8W840;Q9BYJ9	Q7Z739	YTH domain family protein 3	YTHDF3	1.08261	NaN
1560	P41240;H3BU69;H3BUM9	P41240	Tyrosine-protein kinase CSK	CSK	1.06276	NaN
2854	Q9Y3C6	Q9Y3C6	Peptidyl-prolyl cis-trans isomerase-like 1	PPIL1	1.05175	NaN
1421	P26368-2;P26368;K7ENG2	P26368-2;P26368;K7ENG2	Splicing factor U2AF 65 kDa subunit	U2AF2	1.0458	NaN
1376	P21291;E9PS42;E9PND2;E9PP21	P21291;E9PS42;E9PND2;E9PP21	Cysteine and glycine-rich protein 1	CSRP1	1.04448	NaN
1644	P49770;H0YJJ8;G3V5E5;H0YK01	P49770;H0YJJ8;G3V5E5	Translation initiation factor eIF-2B subunit beta	EIF2B2	1.0369	NaN
692	Q9NUV9;G5E9W9;C9JPL9;C9IZQ3	Q9NUV9;G5E9W9	GTPase IMAP family member 4	GIMAP4	1.03611	NaN
1155	P04844-2;P04844;Q5JYR7;Q5JYR4;F2Z3K5	P04844-2;P04844	Dolichyl-diphosphooligosaccharide--protein glycosyltransferase subunit 2	RPN2	1.03511	NaN
1142	P02794;G3V192;G3V1D1;E9PRK8;E9PKY7;E9PQR3;E9PPQ4;E9PKM5;E9PK45	P02794;G3V192;G3V1D1	Ferritin heavy chain;Ferritin	FTH1	1.31181	2.03319
1227	P09132;D6RBG4;P09132-2	P09132	Signal recognition particle 19 kDa protein	SRP19	1.10988	1.79023
1354	P18124;A8MUD9;C9JIJ5;C9JZ88	P18124;A8MUD9	60S ribosomal protein L7	RPL7	1.53161	1.73486
1768	P61254;J3QRI7;J3QQQ9;J3QQV1;J3KTJ8;J3QRC4;J3KSS0;J3KS10	P61254;J3QRI7;J3QQQ9;J3QQV1;J3KTJ8;J3QRC4	60S ribosomal protein L26	RPL26;KRBA2	1.99688	1.72172
1141	P02792	P02792	Ferritin light chain	FTL	1.48664	1.70649
311	C9JXB8;C9JNW5;P83731	C9JXB8;C9JNW5;P83731	60S ribosomal protein L24	RPL24	2.00466	1.66749
1817	P62750;H7BY10;K7EJV9;K7ERT8;A8MUS3;K7EMA7	P62750;H7BY10;K7EJV9;K7ERT8;A8MUS3;K7EMA7	60S ribosomal protein L23a	RPL23A	1.31314	1.66749
2813	Q9UNX3;E5RIT6;E5RHH1	Q9UNX3;E5RIT6	60S ribosomal protein L26-like 1	RPL26L1	1.12291	1.65925
527	H7BYV1;E9PS44;E9PQN9;P13164;Q01629;Q01628	H7BYV1;E9PS44;E9PQN9;P13164;Q01629;Q01628	Interferon-induced transmembrane protein 1;Interferon-induced transmembrane protein 2;Interferon-induced transmembrane protein 3	IFITM2;IFITM3;IFITM1	1.27411	1.65091
1126	P00505;E7ERW2	P00505;E7ERW2	Aspartate aminotransferase, mitochondrial;Aspartate aminotransferase	GOT2	1.07857	1.64289
1810	P62424;Q5T8U2;Q5T8U3	P62424;Q5T8U2;Q5T8U3	60S ribosomal protein L7a	RPL7A	2.17493	1.62966
324	F8VNT9;F8VV56;F8VZE2;P08962-2;F8W022;F8VWK8;C9JV86;P08962	F8VNT9;F8VV56;F8VZE2;P08962-2;F8W022;F8VWK8;C9JV86;P08962	CD63 antigen	CD63	1.40545	1.59214
1767	P61247;H0Y9Y4;D6RAT0;F5H4F9;E9PFI5;D6RG13;H0Y8L7;D6RB09;D6R9B6;D6RAS7;D6RI02;D6RED7;D6RGE0	P61247;H0Y9Y4;D6RAT0;F5H4F9;E9PFI5;D6RG13;H0Y8L7;D6RB09;D6R9B6	40S ribosomal protein S3a	RPS3A	1.46554	1.58733
1353	P18077;C9K025;F8WBS5;F8WB72	P18077;C9K025;F8WBS5;F8WB72	60S ribosomal protein L35a	RPL35A	2.52218	1.57672
1665	P50914;E7EPB3	P50914;E7EPB3	60S ribosomal protein L14	RPL14	2.30122	1.57657
1432	P27635;B8A6G2;A6QRI9	P27635	60S ribosomal protein L10	RPL10	1.71365	1.57421
1908	Q02543;M0R3D6;M0R1A7;M0R117;B4DM74;M0R0P7	Q02543;M0R3D6;M0R1A7;M0R117;B4DM74;M0R0P7	60S ribosomal protein L18a	RPL18A	1.79574	1.56543
1554	P40429;M0QYS1;Q6NVV1;M0QZU1	P40429;M0QYS1	60S ribosomal protein L13a	RPL13A	2.09442	1.55904
1620	P49207	P49207	60S ribosomal protein L34	RPL34	2.8279	1.55536
2887	Q9Y617;Q9Y617-2	Q9Y617;Q9Y617-2	Phosphoserine aminotransferase	PSAT1	1.12684	1.55235
2861	Q9Y3U8;J3QSB5;J3KTD3	Q9Y3U8;J3QSB5	60S ribosomal protein L36	RPL36	2.07824	1.54728
1770	P61313;E7EQV9;E7ENU7;E7EX53;P61313-2;E7ERA2	P61313;E7EQV9;E7ENU7;E7EX53	60S ribosomal protein L15;Ribosomal protein L15	RPL15	1.33311	1.53651
1591	P46777;Q5T7N0	P46777	60S ribosomal protein L5	RPL5	1.42252	1.52953
1436	P27797;K7EJB9;K7EL50	P27797;K7EJB9	Calreticulin	CALR	1.06708	1.51911
1833	P62913	P62913	60S ribosomal protein L11	RPL11	1.35208	1.51534
1422	P26373;P26373-2;J3QSB4;J3KS98;H3BTH3;H3BUK8	P26373;P26373-2	60S ribosomal protein L13	RPL13	1.05026	1.51236
1835	P62917;E9PKZ0;G3V1A1;E9PIZ3;E9PKU4;E9PP36	P62917;E9PKZ0;G3V1A1;E9PIZ3;E9PKU4	60S ribosomal protein L8	RPL8	1.39282	1.49739
1791	P62244;I3L3P7;I3L246;H3BV27;H3BT37;I3L303;H3BVC7	P62244;I3L3P7;I3L246	40S ribosomal protein S15a	RPS15A	1.10497	1.49673
652	F8WF27;F8WBG6;P30408	F8WF27;F8WBG6;P30408	Transmembrane 4 L6 family member 1	TM4SF1	1.83367	1.46529
1797	P62269;J3JS69	P62269	40S ribosomal protein S18	RPS18	2.77053	1.43931
843	J3QR09;J3KTE4;P84098;J3QL15	J3QR09;J3KTE4;P84098	Ribosomal protein L19;60S ribosomal protein L19	RPL19	1.18206	1.43803
1191	P07355;P07355-2;H0YN42;H0YMD0;H0YMU9;A6NMY6;H0YM50;H0YKS4;H0YNP5;H0YN28;H0YL33;H0YMM1;H0YKZ7;H0YLV6;H0YMT9;H0YKX9;H0YMW4;H0YNA0;H0YKL9;H0YN52;H0YKV8;H0YMD9;H0YNB8;H0YKN4;H0YLE2	P07355;P07355-2;H0YN42;H0YMD0;H0YMU9;A6NMY6;H0YM50;H0YKS4;H0YNP5	Annexin A2;Annexin;Putative annexin A2-like protein	ANXA2;ANXA2P2	1.4425	1.43459
1784	P62081;B5MCP9	P62081;B5MCP9	40S ribosomal protein S7	RPS7	1.92433	1.42747
1774	P61513;C9J4Z3;Q6P4E4;E9PEL3;M0R0A1;M0R2L6;G5E9R3;A6NKH3	P61513;C9J4Z3;Q6P4E4;E9PEL3;M0R0A1;M0R2L6;G5E9R3	60S ribosomal protein L37a	RPL37A	1.33088	1.42522
1772	P61353;K7ELC7;K7EQQ9;K7ERY7	P61353;K7ELC7;K7EQQ9	60S ribosomal protein L27	RPL27	1.52165	1.42441
1800	P62280;M0QZC5;M0R1H5;M0R1H6	P62280;M0QZC5	40S ribosomal protein S11	RPS11	2.60712	1.41901
2032	Q14165;F5H1S8;H0YG07;F5GX14	Q14165;F5H1S8;H0YG07;F5GX14	Malectin	MLEC	1.49986	1.4143
1796	P62266;D6RD47;D6RDJ2;D6RIX0;D6R9I7	P62266;D6RD47	40S ribosomal protein S23	RPS23	1.81375	1.41384
849	Q07020;J3QQ67;F8VWC5;G3V203;H0YHA7;F8VYV2;F8VUA6;F8VXR6	Q07020;J3QQ67;F8VWC5;G3V203;H0YHA7;F8VYV2;F8VUA6	60S ribosomal protein L18	RPL18	1.42745	1.41224
940	O14818;O14818-2;H0Y586;Q5JXJ2;Q8TAA3-5;Q8TAA3;Q8TAA3-2;F5GY34	O14818;O14818-2;H0Y586	Proteasome subunit alpha type-7	PSMA7	1.46948	1.37782
1799	P62277;J3KMX5;E9PS50	P62277;J3KMX5	40S ribosomal protein S13	RPS13	1.80645	1.36617
1143	P03956	P03956	Interstitial collagenase;22 kDa interstitial collagenase;27 kDa interstitial collagenase	MMP1	1.26754	1.35694
1464	P30050;P30050-2	P30050;P30050-2	60S ribosomal protein L12	RPL12	1.71395	1.34969
1412	P25786;P25786-2;F5GX11;B4DEV8;F5H112	P25786;P25786-2;F5GX11	Proteasome subunit alpha type-1	PSMA1	1.62801	1.34764
1322	P15880;H0YEN5;I3L404;E9PMM9;E9PQD7;E9PPT0;E9PM36;H3BNG3;H0YE27	P15880;H0YEN5;I3L404;E9PMM9;E9PQD7;E9PPT0;E9PM36	40S ribosomal protein S2	RPS2	1.054	1.34484
1592	P46778;G3V1B3;M0R181;M0R3I5	P46778;G3V1B3;M0R181	60S ribosomal protein L21	RPL21	2.17797	1.32519
1414	P25788-2;P25788;G3V4X5;G3V3W4;G3V5N4	P25788-2;P25788;G3V4X5	Proteasome subunit alpha type-3	PSMA3	1.34946	1.32165
1443	P28074;P28074-3;H0YJM8;P28074-2	P28074;P28074-3;H0YJM8;P28074-2	Proteasome subunit beta type-5	PSMB5	1.97141	1.31371
1239	P09601;B1AHA8	P09601;B1AHA8	Heme oxygenase 1	HMOX1	1.45171	1.30333
1595	P46783;F6U211;Q9NQ39	P46783;F6U211	40S ribosomal protein S10	RPS10	1.05486	1.26412
1398	P23396;J3KN86;E9PL09;E9PPU1;E9PL45;F2Z2S8;H0YCJ7;H0YF32;E9PQ96;E9PJH4;E9PK82;H0YEU2;E9PSF4;E9PQX2;H0YES8	P23396;J3KN86;E9PL09;E9PPU1;E9PL45;F2Z2S8;H0YCJ7;H0YF32	40S ribosomal protein S3	RPS3	1.3561	1.24586
2405	Q969Q0	Q969Q0	60S ribosomal protein L36a-like	RPL36AL	2.04278	1.24311
1792	P62249;M0R210;M0R3H0;M0R1M5;Q6IPX4;M0QX76	P62249;M0R210;M0R3H0;M0R1M5;Q6IPX4	40S ribosomal protein S16	RPS16	2.14175	1.24048
1731	P55809;E9PDW2;B7Z528;Q9BYC2	P55809;E9PDW2	Succinyl-CoA:3-ketoacid coenzyme A transferase 1, mitochondrial	OXCT1	1.48982	1.23393
1097	O95399;Q5H8X8;O95399-2	O95399;Q5H8X8;O95399-2	Urotensin-2	UTS2	2.68366	1.23126
1413	P25787;C9JCK5;H3BT36;Q6MZI6;H7C402	P25787;C9JCK5	Proteasome subunit alpha type-2	PSMA2	1.27219	1.21993
895	M0R0F0;P46782;M0R0R2;M0QZN2	M0R0F0;P46782;M0R0R2;M0QZN2	40S ribosomal protein S5;40S ribosomal protein S5, N-terminally processed	RPS5	1.52631	1.21235
1829	P62888;E5RI99;E5RJH3	P62888;E5RI99	60S ribosomal protein L30	RPL30	2.14283	1.1984
345	D3YTB1;P62910;F8W727	D3YTB1;P62910;F8W727	60S ribosomal protein L32	RPL32	2.05048	1.1971
1261	P11021	P11021	78 kDa glucose-regulated protein	HSPA5	1.13902	1.19178
1594	P46781;B5MCT8;C9JM19;F2Z3C0;A8MXK4	P46781;B5MCT8;C9JM19	40S ribosomal protein S9	RPS9	1.51569	1.17554
1428	P27105;B4E2V5;P27105-2;Q8TAV4-2;Q8TAV4	P27105;B4E2V5	Erythrocyte band 7 integral membrane protein	STOM	1.286	1.12522
1540	P37837;F2Z393;E9PM01;E9PKI8	P37837;F2Z393	Transaldolase	TALDO1	1.49541	1.10596
427	P62847-2;E7ETK0;P62847-3;P62847;P62847-4	P62847-2;E7ETK0;P62847-3;P62847;P62847-4	40S ribosomal protein S24	RPS24	1.26924	1.10502
840	J3QQT2;J3KRX5;P18621;J3QL51;P18621-2;J3QLC8;J3QS96;J3KRB3;J3KSJ0	J3QQT2;J3KRX5;P18621;J3QL51;P18621-2;J3QLC8;J3QS96;J3KRB3	60S ribosomal protein L17	RPL17	1.10477	1.07019
1492	P31947-2;P31947	P31947-2;P31947	14-3-3 protein sigma	SFN	1.9111	1.05349
2512	Q9BRA2;I3L2R6;I3L0K2;I3L3M7	Q9BRA2;I3L2R6;I3L0K2;I3L3M7	Thioredoxin domain-containing protein 17	TXNDC17	1.62957	1.04662
1671	P51149;C9J592;C9J8S3;C9IZZ0;C9J4V0;C9J4S4;C9J7D1	P51149;C9J592;C9J8S3;C9IZZ0;C9J4V0	Ras-related protein Rab-7a	RAB7A	1.50016	1.03813
1638	P49720;J3QKR3;J3KSM3;J3KRR2	P49720;J3QKR3;J3KSM3;J3KRR2	Proteasome subunit beta type-3	PSMB3	1.12999	1.02379
1766	P61224-3;P61224;P62834;P61224-2;F5GX62;P61224-4;E7ESV4;F5H7Y6;A6NIZ1;F5H823;B7ZB78;F5GZG1;F5H004;F5H6R7;F5GYB5;F5H4H0;F5GYH7;F5H077;F5GWU8;F5H491;F5H0B7;F5H500;F8WBC0	P61224-3;P61224;P62834;P61224-2;F5GX62;P61224-4;E7ESV4;F5H7Y6;A6NIZ1;F5H823;B7ZB78;F5GZG1;F5H004	Ras-related protein Rap-1b;Ras-related protein Rap-1A;Ras-related protein Rap-1b-like protein	RAP1B;RAP1A	1.93575	1.0219
2012	Q13630;E9PKL9;E9PP14;E9PLH9;E9PP60;H0YCP7;H0YE90	Q13630;E9PKL9;E9PP14;E9PLH9	GDP-L-fucose synthase	TSTA3	1.20081	1.01432
1670	P51148;P51148-2;K7ERI8;K7ERQ8;F8VVK3;K7ENY4;F8VWU4;F8VSF8;K7EIP6	P51148;P51148-2;K7ERI8;K7ERQ8;F8VVK3;K7ENY4	Ras-related protein Rab-5C	RAB5C	1.06891	1.01382
1337	P17096;P17096-3;H7BYM6;E5RIT9	P17096;P17096-3;H7BYM6	High mobility group protein HMG-I/HMG-Y	HMGA1	1.63497	1.00336
1453	P29401;P29401-2;B4E022;E9PFF2;F8W888;F8WAX4	P29401;P29401-2;B4E022	Transketolase	TKT	1.03167	1.00144
1545	P39019;M0R2L9;M0QXK4;M0QYF7;M0R140	P39019	40S ribosomal protein S19	RPS19	2.41007	1.00137
1831	P62899	P62899	60S ribosomal protein L31	RPL31	1.35192	0.992902
1124	P00491;G3V5M2;G3V308;G3V2H3;G3V393	P00491;G3V5M2	Purine nucleoside phosphorylase	PNP	1.13367	0.980436
1850	Q8WVC2;P63220;Q9BYK1;Q9BYK2	Q8WVC2;P63220;Q9BYK1	40S ribosomal protein S21	RPS21	1.05531	0.936813
1606	P47914	P47914	60S ribosomal protein L29	RPL29	1.66953	0.933841
1574	P42766;H0Y3A0;F2Z388	P42766;H0Y3A0;F2Z388	60S ribosomal protein L35	RPL35	1.74611	0.928265
1395	P23284	P23284	Peptidyl-prolyl cis-trans isomerase B	PPIB	1.9029	0.923996
1823	P62851	P62851	40S ribosomal protein S25	RPS25	2.35991	0.92199
1005	O43852;O43852-3;O43852-2;O43852-4;O43852-5;O43852-6;O43852-15;O43852-10;H0Y875;O43852-9;O43852-13;O43852-14;O43852-11;O43852-8;O43852-12;O43852-7	O43852;O43852-3;O43852-2;O43852-4;O43852-5;O43852-6;O43852-15;O43852-10;H0Y875;O43852-9	Calumenin	CALU	1.38381	0.918575
1123	P00441;H7BYH4	P00441;H7BYH4	Superoxide dismutase [Cu-Zn]	SOD1	1.43268	0.909455
1656	P50454;E9PPV6;E9PR70;E9PK86;E9PMI5;E9PKH2;E9PNX1;E9PJH8;E9PIG2;E9PRS3;E9PQ34;E9PLA6;H0YEP8	P50454;E9PPV6;E9PR70;E9PK86;E9PMI5;E9PKH2	Serpin H1	SERPINH1	1.28499	0.869402
1166	P05386	P05386	60S acidic ribosomal protein P1	RPLP1	1.68637	0.864779
1250	P10301;E9PQK5;E9PQC5	P10301	Ras-related protein R-Ras	RRAS	1.03686	0.85602
1783	P61981	P61981	14-3-3 protein gamma;14-3-3 protein gamma, N-terminally processed	YWHAG	1.2241	0.840774
2111	Q16531;F5GY55;B4DG00;F5H2L3;F5H0Y5;F8WF81;F5GWI0;F5GZY8;F5GZ34;F5H775;F5H4N9;F5GYG8;F5H581;F5H6C5;F5H238;F5H7A0;F5H198	Q16531;F5GY55	DNA damage-binding protein 1	DDB1	1.24041	0.832099
1264	P11142;E9PKE3;E9PNE6;P11142-2;A8K7Q2;E9PN89;E9PLF4;E9PS65;E9PQQ4;E9PQK7;E9PK54;E9PPY6;E9PN25;E9PM13;E9PI65;E9PSH5	P11142;E9PKE3;E9PNE6;P11142-2;A8K7Q2	Heat shock cognate 71 kDa protein	HSPA8	1.15886	0.824924
708	P62158;H0Y7A7;E7ETZ0;E7EMB3;Q96HY3;G3V361;M0QZ52;F8WBR5;G3V479;G3V226;P27482;C9J7T9;P02585	P62158;H0Y7A7;E7ETZ0;E7EMB3;Q96HY3;G3V361	Calmodulin	CALM1;CALM2	1.86157	0.819429
1223	P08758;E7ENQ5;D6RBE9;D6RBL5;E9PHT9;D6RCN3	P08758;E7ENQ5;D6RBE9;D6RBL5	Annexin A5;Annexin	ANXA5	1.23633	0.814356
740	P01130-2;P01130-3;H0YNT7;P01130-4;P01130-5;P01130;J3KMZ9;H0YMD1;H0YM92;H0YMQ3;E9PP15;Q14114-2;Q14114-4;Q14114-3;Q14114	P01130-2;P01130-3;H0YNT7;P01130-4;P01130-5;P01130;J3KMZ9;H0YMD1;H0YM92	Low-density lipoprotein receptor	LDLR	1.16962	0.812505
2403	Q969H8;M0QXF7;M0QYN0	Q969H8;M0QXF7;M0QYN0	UPF0556 protein C19orf10	C19orf10	2.16618	0.800056
1838	P62979	P62979	Ubiquitin-40S ribosomal protein S27a;Ubiquitin;40S ribosomal protein S27a	RPS27A	1.2591	0.782926
2431	Q96D15;M0QZH0;M0QYB8;M0QZU3	Q96D15;M0QZH0	Reticulocalbin-3	RCN3	1.19807	0.77301
2100	Q15836;K7ENK9;K7EKX0;J3QRU4;P63027;F8WCA0;L7N2F9;F5H787;P23763-2;F5GZV7;P23763-3;P23763	Q15836;K7ENK9;K7EKX0;J3QRU4;P63027;F8WCA0;L7N2F9	Vesicle-associated membrane protein 3;Vesicle-associated membrane protein 2	VAMP3;VAMP2	1.18978	0.761783
1268	P11233;H7C3P7;C9JPE8	P11233;H7C3P7	Ras-related protein Ral-A	RALA	1.67797	0.75357
1847	P63173;J3KT73;J3QL01;J3KSP2	P63173;J3KT73;J3QL01	60S ribosomal protein L38	RPL38	1.73527	0.74965
1188	P07237;H7BZ94;I3L2P8;F5H8J2;I3L312;H0Y3Z3;I3L398;I3NI03;I3L4M2;I3L0S0;I3L3U6;I3L3P5;I3L514;I3L1Y5	P07237;H7BZ94;I3L2P8;F5H8J2;I3L312	Protein disulfide-isomerase	P4HB	1.19289	0.740189
1798	P62273;P62273-2	P62273;P62273-2	40S ribosomal protein S29	RPS29	2.19783	0.737992
1336	P17066;P48741	P17066	Heat shock 70 kDa protein 6	HSPA6	1.09494	0.73747
694	G5EA52;P30101	G5EA52;P30101	Protein disulfide-isomerase A3	PDIA3	1.18745	0.714724
1780	P61964	P61964	WD repeat-containing protein 5	WDR5	1.11308	0.685386
1953	Q12765;Q12765-2;C9K052;Q12765-3;B8ZZP4;C9J7U9;B4DIV7	Q12765;Q12765-2;C9K052;Q12765-3;B8ZZP4;C9J7U9	Secernin-1	SCRN1	1.28562	0.675377
1226	P09104;B7Z2X9;F5H0C8;F5H1C3;F5H5U1;F5GWQ3;F5GZ30	P09104;B7Z2X9;F5H0C8	Gamma-enolase;Enolase	ENO2	1.18175	0.650572
1571	P42677;Q5T4L4	P42677;Q5T4L4	40S ribosomal protein S27	RPS27	1.06206	0.644868
1292	P13693;J3KPG2;Q5W0H4;Q8TBK7;E9PJF7;H0YCX0;Q56UQ5;Q9HAU6	P13693;J3KPG2;Q5W0H4;Q8TBK7;E9PJF7	Translationally-controlled tumor protein	TPT1	1.50597	0.628894
1213	P08559-3;P08559;P08559-2;P08559-4;Q5JPU3;Q5JPU0;Q5JPT9;Q5JPU1;P29803;Q5JPU2	P08559-3;P08559;P08559-2;P08559-4	Pyruvate dehydrogenase E1 component subunit alpha, somatic form, mitochondrial	PDHA1	1.19292	0.613969
1828	P62879;C9JIS1;C9JXA5;C9JZN1;E7EP32;B3KPU1;Q9BRK4	P62879;C9JIS1;C9JXA5;C9JZN1;E7EP32	Guanine nucleotide-binding protein G(I)/G(S)/G(T) subunit beta-2	GNB2	1.47227	0.583251
1842	P63104;E7EX29;B0AZS6;E7ESK7;E7EX24;B7Z2E6;H0YB80;E9PD24;E7EVZ2;E5RIR4;E5RGE1	P63104;E7EX29;B0AZS6;E7ESK7;E7EX24	14-3-3 protein zeta/delta	YWHAZ	1.315	0.582822
2319	Q8NC51-3;Q8NC51;Q8NC51-4;Q8NC51-2	Q8NC51-3;Q8NC51;Q8NC51-4;Q8NC51-2	Plasminogen activator inhibitor 1 RNA-binding protein	SERBP1	1.22968	0.580066
1157	P05091;F8W0A9;F8VXI5;E7EUE5;F8VP50	P05091;F8W0A9;F8VXI5;E7EUE5	Aldehyde dehydrogenase, mitochondrial	ALDH2	1.26714	0.571086
1820	P62820;E7END7;B7Z8M7;P62820-2;P62820-3;E7ETK2;Q92928;H0YLJ8;H0YL94;P59190-2;P59190	P62820;E7END7;B7Z8M7;P62820-2;P62820-3	Ras-related protein Rab-1A	RAB1A	1.50971	0.570222
780	H7BZJ3	H7BZJ3	Thioredoxin	PDIA3	1.48673	0.558165
2749	Q9UFN0;Q9BS92;F2Z3L7	Q9UFN0	Protein NipSnap homolog 3A	NIPSNAP3A	1.09125	0.54519
631	F8W031;F8VXJ7;Q9Y2B0;F8W1K5;H0YI18;F8VP03;H0YIH9;F8W1U5;Q9Y2B0-2	F8W031;F8VXJ7;Q9Y2B0;F8W1K5	Protein canopy homolog 2	CNPY2	1.32731	0.512537
232	Q9BUJ2-4;B7Z4B8;Q9BUJ2-2;Q9BUJ2;Q9BUJ2-3;M0QYZ0;M0R3F1;M0R0K8;M0QYI8;M0R203;M0QYM5;M0QZV6	Q9BUJ2-4;B7Z4B8;Q9BUJ2-2;Q9BUJ2;Q9BUJ2-3;M0QYZ0;M0R3F1	Heterogeneous nuclear ribonucleoprotein U-like protein 1	HNRNPUL1	1.21374	0.504483
2102	Q15907;B4DMK0;J3KQP6;H3BMH2;B4DT13;H3BSC1;M0R2D0;M0R377	Q15907;B4DMK0;J3KQP6;H3BMH2;B4DT13;H3BSC1	Ras-related protein Rab-11B;Ras-related protein Rab-11A	RAB11B;RAB11A	2.0181	0.501832
1491	P31946-2	P31946-2	14-3-3 protein beta/alpha;14-3-3 protein beta/alpha, N-terminally processed	YWHAB	2.8467	0.499045
1176	P06576;F8VPV9;H0YH81;F8W079;F8W0P7;H0YI37;F8VQY0	P06576;F8VPV9;H0YH81;F8W079	ATP synthase subunit beta, mitochondrial;ATP synthase subunit beta	ATP5B	1.11762	0.497229
1439	P28062-2;P28062;Q5JNW7;B0UZC1	P28062-2;P28062;Q5JNW7;B0UZC1	Proteasome subunit beta type-8	PSMB8	1.54873	0.478569
1604	P47813	P47813	Eukaryotic translation initiation factor 1A, X-chromosomal	EIF1AX	1.33022	0.477417
461	E9PCI9;P14324	E9PCI9;P14324	Farnesyl pyrophosphate synthase	FDPS	1.18057	0.474518
1147	P04083;Q5T3N1;Q5T3N0	P04083	Annexin A1	ANXA1	1.61282	0.470687
1857	P67809;H0Y449;C9J5V9;Q9Y2T7	P67809;H0Y449	Nuclease-sensitive element-binding protein 1	YBX1	1.19216	0.468038
2026	Q14019;H3BT58	Q14019;H3BT58	Coactosin-like protein	COTL1	2.10998	0.462262
1434	P27695;G3V3M6;G3V5Q1;G3V3C7;G3V5M0;G3V359;G3V5D9;H7C4A8;G3V3Y6;G3V574;G3V2D9	P27695;G3V3M6;G3V5Q1;G3V3C7	DNA-(apurinic or apyrimidinic site) lyase;DNA-(apurinic or apyrimidinic site) lyase, mitochondrial	APEX1	1.4326	0.431363
1490	P31946;Q4VY20;Q4VY19	P31946	14-3-3 protein beta/alpha;14-3-3 protein beta/alpha, N-terminally processed	YWHAB	1.09932	0.429016
454	F8VZJ2;H0YHX9;Q13765;Q13765-2;E9PAV3;F8W0W4;F8W1N5;F8VNW4;F8VZ58	F8VZJ2;H0YHX9;Q13765;Q13765-2;E9PAV3;F8W0W4;F8W1N5;F8VNW4	Nascent polypeptide-associated complex subunit alpha	NACA	2.17058	0.418013
1794	P62258;P62258-2;B4DJF2;I3L3T1;K7EIT4;K7EM20;I3L0W5	P62258;P62258-2	14-3-3 protein epsilon	YWHAE	1.28547	0.405923
945	O14950;P19105;J3QRS3;J3KTJ1	O14950;P19105;J3QRS3	Myosin regulatory light chain 12B;Myosin regulatory light chain 12A	MYL12B;MYL12A	1.10866	0.405474
755	P42126-2;H3BP91;P42126;Q96DC0;H3BS70	P42126-2;H3BP91;P42126;Q96DC0;H3BS70	Enoyl-CoA delta isomerase 1, mitochondrial	ECI1;DCI	1.19439	0.401454
2141	Q53FA7;Q53FA7-2;H7BZH6	Q53FA7	Quinone oxidoreductase PIG3	TP53I3	1.19065	0.395439
2735	Q9UBI6	Q9UBI6	Guanine nucleotide-binding protein G(I)/G(S)/G(O) subunit gamma-12	GNG12	1.7148	0.391916
1556	P40926;G3XAL0;E9PDB2	P40926;G3XAL0;E9PDB2	Malate dehydrogenase, mitochondrial;Malate dehydrogenase	MDH2	1.90868	0.389329
2513	Q9BRF8;Q9BRF8-2;B4DQ68	Q9BRF8;Q9BRF8-2	Calcineurin-like phosphoesterase domain-containing protein 1	CPPED1	1.13549	0.383649
2121	Q16775;H3BPK3;Q16775-2;H3BPQ4;H3BQW8;E7EN93;H3BV79	Q16775;H3BPK3;Q16775-2;H3BPQ4	Hydroxyacylglutathione hydrolase, mitochondrial	HAGH	1.61638	0.358812
1802	P62306;F8W0W6	P62306	Small nuclear ribonucleoprotein F	SNRPF	1.71887	0.335575
1253	P10599;P10599-2	P10599;P10599-2	Thioredoxin	TXN	1.43818	0.307188
1712	P54687-4;P54687;P54687-5;P54687-3;P54687-2;F5H2F2	P54687-4;P54687;P54687-5;P54687-3;P54687-2	Branched-chain-amino-acid aminotransferase, cytosolic	BCAT1	1.85531	0.305854
1773	P61457;H0YA52;Q9H0N5	P61457	Pterin-4-alpha-carbinolamine dehydratase	PCBD1	1.79182	0.30203
189	G3V4W0;B4DY08;G3V4C1;P07910-2;G3V576;G3V2Q1;P07910;P07910-4;P07910-3;G3V555;G3V575;G3V5X6;G3V3K6;G3V251;G3V2D6;B4DSU6;G3V5V7;O60812;G3V4M8;G3V2H6;B3KT61;Q86SE5;G3V129;E5RG71;E5RJ39;Q86SE5-2	G3V4W0;B4DY08;G3V4C1;P07910-2;G3V576;G3V2Q1;P07910;P07910-4;P07910-3;G3V555;G3V575;G3V5X6;G3V3K6;G3V251;G3V2D6	Heterogeneous nuclear ribonucleoproteins C1/C2	HNRNPC	1.10089	0.298942
2694	Q9NX46	Q9NX46	Poly(ADP-ribose) glycohydrolase ARH3	ADPRHL2	1.23058	0.29566
1989	Q13347;Q5TFK1	Q13347	Eukaryotic translation initiation factor 3 subunit I	EIF3I	2.07457	0.294539
2013	Q13637;P57729;H0YEA4;O14966	Q13637	Ras-related protein Rab-32	RAB32	1.49753	0.287948
1806	P62316;K7ERG4;P62316-2;K7EJB5	P62316;K7ERG4;P62316-2	Small nuclear ribonucleoprotein Sm D2	SNRPD2	2.25049	0.287234
2091	Q15631;E9PGT1;H7C1D4;Q15631-2	Q15631;E9PGT1;H7C1D4;Q15631-2	Translin	TSN	1.09132	0.284114
2155	Q5JVB6;Q8NFZ0;Q8NFZ0-2	Q5JVB6;Q8NFZ0;Q8NFZ0-2	F-box only protein 18	FBXO18	1.64881	0.279099
1975	Q13162;H7C3T4;A6NJJ0;A6NG45	Q13162;H7C3T4	Peroxiredoxin-4	PRDX4	1.39535	0.273461
1196	P07737;K7EJ44;CON__P02584;I3L3D5	P07737;K7EJ44	Profilin-1	PFN1	1.40383	0.267724
635	F8W1R7;P60660-2;P60660;G3V1V0;F8VZV5;J3KND3;G8JLA2;B7Z6Z4;G3V1Y7;F8VPF3;F8VZU9;F8W180;H0YI43;F8VXL3	F8W1R7;P60660-2;P60660;G3V1V0;F8VZV5;J3KND3;G8JLA2;B7Z6Z4;G3V1Y7;F8VPF3;F8VZU9;F8W180	Myosin light polypeptide 6	MYL6	2.28883	0.265896
2207	Q6NVY1;Q6NVY1-2;B9A058;F8W8A6;B8ZZZ0;H7C400;H7C1A5;H7C126;H7BYI7	Q6NVY1;Q6NVY1-2;B9A058	3-hydroxyisobutyryl-CoA hydrolase, mitochondrial	HIBCH	1.37704	0.248834
2178	Q5TB20;Q9BTT0;E9PPH5;Q5TB19;E9PLC4	Q5TB20;Q9BTT0;E9PPH5	Acidic leucine-rich nuclear phosphoprotein 32 family member E	ANP32E	1.28075	0.244701
1859	P67936;K7EMU5;K7EPV9;K7EPB9;Q2TAC2-2;Q2TAC2	P67936	Tropomyosin alpha-4 chain	TPM4	1.37677	0.241759
1777	P61604;B8ZZL8;B8ZZ54	P61604;B8ZZL8	10 kDa heat shock protein, mitochondrial	HSPE1	2.66085	0.236828
1059	O75821;K7ER90;K7EL20;K7ENA8;K7EP16;K7EL60	O75821;K7ER90;K7EL20;K7ENA8	Eukaryotic translation initiation factor 3 subunit G	EIF3G	1.16286	0.235894
1836	P62937;F8WE65;C9J5S7;Q9Y536;F5H284;E5RIZ5;A2BFH1	P62937;F8WE65;C9J5S7	Peptidyl-prolyl cis-trans isomerase A;Peptidyl-prolyl cis-trans isomerase A, N-terminally processed;Peptidyl-prolyl cis-trans isomerase	PPIA	1.08845	0.234181
1282	P12814;P12814-3;P12814-2;B7TY16;H9KV75;G3V2N5;P35609;B2RCS5;H0YJW3;G3V2W4;H7C5W8;Q08043;H0YJ11;G3V5M4;G3V2X9;G3V380;G3V2E8;B7Z4P8;D6RH00	P12814;P12814-3;P12814-2;B7TY16;H9KV75	Alpha-actinin-1	ACTN1	1.03774	0.227307
930	O00629;H7C4F6	O00629	Importin subunit alpha-3	KPNA4	1.17413	0.22672
2623	Q9HB71;Q5R370;B2ZWH1;Q9HB71-2	Q9HB71;Q5R370	Calcyclin-binding protein	CACYBP	1.51788	0.216777
1481	P31153;B4DN45;Q00266	P31153;B4DN45	S-adenosylmethionine synthase isoform type-2;S-adenosylmethionine synthase	MAT2A	1.18585	0.214686
1825	P62857	P62857	40S ribosomal protein S28	RPS28	2.77985	0.208115
1232	P09417;B3KW71;B7Z415;D6RGG7;D6RHJ7;H0Y8F7	P09417;B3KW71;B7Z415;D6RGG7	Dihydropteridine reductase	QDPR	1.20022	0.191917
2385	Q92747;E9PF58;B4DLQ7;F8WFD3	Q92747;E9PF58;B4DLQ7	Actin-related protein 2/3 complex subunit 1A	ARPC1A	1.7789	0.188141
1116	O95881	O95881	Thioredoxin domain-containing protein 12	TXNDC12	2.54431	0.180721
162	B4DQJ8;P52209;F5H7U0;K7EPF6;K7EM49;K7ELN9;K7EMN2	B4DQJ8;P52209;F5H7U0	6-phosphogluconate dehydrogenase, decarboxylating	PGD	1.3476	0.171147
1917	Q04837;E7EUY5;C9K0U8	Q04837;E7EUY5;C9K0U8	Single-stranded DNA-binding protein, mitochondrial	SSBP1	1.21073	0.169232
2489	Q99497;K7ELW0;K7EN27	Q99497;K7ELW0;K7EN27	Protein DJ-1	PARK7	1.1402	0.166172
1062	O75874;C9J4N6;C9JLU6;C9JJE5	O75874	Isocitrate dehydrogenase [NADP] cytoplasmic	IDH1	1.08683	0.15683
2323	Q8NCW5-2;Q8NCW5;Q5T3I4;Q5T3I3	Q8NCW5-2;Q8NCW5	NAD(P)H-hydrate epimerase	APOA1BP	1.34138	0.122763
1418	P26038;E9PNP4	P26038	Moesin	MSN	1.43417	0.118506
2884	Q9Y5Z4;Q9Y5Z4-2;Q5THN1;C9IZA0	Q9Y5Z4;Q9Y5Z4-2	Heme-binding protein 2	HEBP2	2.55039	0.105019
1270	P11279;B4DWL3	P11279;B4DWL3	Lysosome-associated membrane glycoprotein 1	LAMP1	1.08102	0.0745298
158	B4DP11;Q15185;B4DP21;B4DDC6;B4DHP2	B4DP11;Q15185;B4DP21;B4DDC6	Prostaglandin E synthase 3	PTGES3	2.09808	0.0708258
741	P33316-2;H0YNW5;P33316;H0YKC5;H0YMM5;H0YNJ9;H0YKI0;H0Y477;H0YMP1	P33316-2;H0YNW5;P33316;H0YKC5;H0YMM5;H0YNJ9;H0YKI0;H0Y477	Deoxyuridine 5-triphosphate nucleotidohydrolase, mitochondrial	DUT	1.62329	0.0145458
1396	P23368;P23368-2	P23368;P23368-2	NAD-dependent malic enzyme, mitochondrial	ME2	1.11057	-0.00022912
1305	P14678-2;P14678;P14678-3;J3QLE5;P63162;B3KVR1;J3KRY3;A8MT02	P14678-2;P14678;P14678-3;J3QLE5;P63162;B3KVR1	Small nuclear ribonucleoprotein-associated proteins B and B;Small nuclear ribonucleoprotein-associated protein N;Small nuclear ribonucleoprotein-associated protein	SNRPB;SNRPN	1.46516	-0.016408
972	O15511;B1ALC0;O15511-2	O15511;B1ALC0;O15511-2	Actin-related protein 2/3 complex subunit 5	ARPC5	2.34266	-0.032583
291	C9JBI3;P78330;C9JEJ7;F8WD74	C9JBI3;P78330	Phosphoserine phosphatase	PSPH	1.55654	-0.035821
1812	P62495;Q96CG1;B7Z7P8;D6RCB3;D6RJE8;I3L492	P62495;Q96CG1;B7Z7P8	Eukaryotic peptide chain release factor subunit 1	ETF1	1.20655	-0.038219
1162	P05161	P05161	Ubiquitin-like protein ISG15	ISG15	2.07084	-0.039443
1577	P43034;I3L2U8;I3L495;P43034-2;B4DF38;I3L3N5	P43034;I3L2U8	Platelet-activating factor acetylhydrolase IB subunit alpha	PAFAH1B1	1.37371	-0.0651513
1873	P78417;Q5TA02;P78417-3;P78417-2;Q5TA01	P78417;Q5TA02;P78417-3;P78417-2;Q5TA01	Glutathione S-transferase omega-1	GSTO1	1.56055	-0.0763663
936	O14737;B4DE64;K7EQA1;K7EL31;K7ESJ4;Q3HM38;K7EPG2	O14737;B4DE64;K7EQA1;K7EL31	Programmed cell death protein 5	PDCD5	2.54878	-0.0824189
2390	Q92882	Q92882	Osteoclast-stimulating factor 1	OSTF1	1.58851	-0.0879612
1916	Q04760;Q04760-2	Q04760;Q04760-2	Lactoylglutathione lyase	GLO1	1.3179	-0.0879612
1403	P23528;E9PK25;G3V1A4;E9PP50;E9PQB7;E9PS23;E9PLJ3	P23528;E9PK25;G3V1A4;E9PP50;E9PQB7;E9PS23;E9PLJ3	Cofilin-1	CFL1	1.41198	-0.0889845
2348	Q8TEA8	Q8TEA8	D-tyrosyl-tRNA(Tyr) deacylase 1	DTD1	1.44308	-0.0982759
487	E9PH29;P30048	E9PH29;P30048	Thioredoxin-dependent peroxide reductase, mitochondrial	PRDX3	1.81036	-0.140793
1918	Q04917;A2IDB2;F8WEB6;A2IDB1	Q04917;A2IDB2	14-3-3 protein eta	YWHAH	1.1643	-0.153429
1275	P11766;H0YAG8;D6RAY0;D6R9G2;D6RFE4	P11766	Alcohol dehydrogenase class-3	ADH5	1.68096	-0.157922
1684	P51858;A8K8G0;P51858-2;Q5SZ07	P51858;A8K8G0;P51858-2;Q5SZ07	Hepatoma-derived growth factor	HDGF	1.38106	-0.1882
2052	Q14847;C9J9W2;Q14847-2;B4DGQ0;F6S2S5;J3KSN1;O76041-2	Q14847;C9J9W2;Q14847-2;B4DGQ0	LIM and SH3 domain protein 1	LASP1	1.74283	-0.196789
1343	P17655;P17655-2;C9JWY7	P17655;P17655-2	Calpain-2 catalytic subunit	CAPN2	1.12989	-0.19784
1449	P29218;P29218-3;H0YBL1;E5RIP7;E5RG94;E5RHE9;E5RI82;P29218-2;E5RGY4;E5RIF4;E5RG13	P29218;P29218-3;H0YBL1;E5RIP7;E5RG94;E5RHE9;E5RI82;P29218-2;E5RGY4	Inositol monophosphatase 1	IMPA1	1.55775	-0.233818
1543	P38646;D6RJI2;D6RA73;H0Y8S0;H0YBG6	P38646	Stress-70 protein, mitochondrial	HSPA9	1.08566	-0.235328
986	O43447;C9JQD4;H0YEL5;A6NNE7;A6NM32	O43447;C9JQD4;H0YEL5;A6NNE7	Peptidyl-prolyl cis-trans isomerase H;Peptidyl-prolyl cis-trans isomerase	PPIH	1.37082	-0.236678
706	H0Y614;P61960	H0Y614;P61960	Ubiquitin-fold modifier 1	UFM1	1.88986	-0.25603
1294	P13797;B7Z6M1;B4DGB4;F8W8D8;B4DI60;H7C4N2;Q14651;F2Z2Z9;C9JAM8	P13797;B7Z6M1;B4DGB4;F8W8D8	Plastin-3	PLS3	1.30787	-0.279925
490	E9PLF1;E9PHN7;P28161-2;E9PHN6;P28161;F6XZQ7;H3BQT3;B9ZVX7;Q4JNT8;P09488-2;Q03013-2;P46439;Q03013;P09488;Q5T8R1;E7EWW9;H3BRM6;Q5T8Q9	E9PLF1;E9PHN7;P28161-2;E9PHN6;P28161;F6XZQ7;H3BQT3;B9ZVX7;Q4JNT8;P09488-2;Q03013-2;P46439;Q03013;P09488;Q5T8R1;E7EWW9	Glutathione S-transferase Mu 2;Glutathione S-transferase Mu 1;Glutathione S-transferase Mu 4;Glutathione S-transferase Mu 5	GSTM2;GSTM1;GSTM4;GSTM5	1.18494	-0.308074
1929	Q06830	Q06830	Peroxiredoxin-1	PRDX1	1.40193	-0.32084
1426	P26641;B4DTG2;E7EMT2	P26641;B4DTG2	Elongation factor 1-gamma	EEF1G	1.20564	-0.323476
1733	P55957;P55957-2;P55957-4;P55957-3	P55957;P55957-2	BH3-interacting domain death agonist;BH3-interacting domain death agonist p15;BH3-interacting domain death agonist p13;BH3-interacting domain death agonist p11	BID	1.6841	-0.368087
2484	Q99426;K7EP07;Q6FGY5;K7EK42;A8MVD5;K7ELT5;K7ENS2;K7EL99	Q99426;K7EP07;Q6FGY5;K7EK42;A8MVD5;K7ELT5	Tubulin-folding cofactor B	TBCB;CKAP1	2.00841	-0.380204
1602	P47755;F8W9N7;C9JUG7;B4DG50;F8WED3	P47755;F8W9N7;C9JUG7;B4DG50	F-actin-capping protein subunit alpha-2	CAPZA2	1.23083	-0.432064
1153	P04792;F8WE04;C9J3N8	P04792;F8WE04	Heat shock protein beta-1	HSPB1	1.61071	-0.539336
1535	P37108;H0YLA2	P37108;H0YLA2	Signal recognition particle 14 kDa protein	SRP14	1.25994	-0.540802
1749	P60983;G3V4P8	P60983;G3V4P8	Glia maturation factor beta	GMFB	1.8417	-0.55077
175	B4DU58;P40121;P40121-2;E7ENU9;B8ZZL6;H7C0X8	B4DU58;P40121;P40121-2;E7ENU9;B8ZZL6	Macrophage-capping protein	CAPG	1.92288	-0.563311
156	Q9Y3F4;B4DNJ6;B0AZV0;H0YH33	Q9Y3F4;B4DNJ6;B0AZV0	Serine-threonine kinase receptor-associated protein	STRAP	1.12035	-0.607526
2430	Q96CX2;Q68DU8;Q6ZWB6	Q96CX2	BTB/POZ domain-containing protein KCTD12	KCTD12	1.2314	-0.608713
1454	P29692;E9PK01;P29692-2;E9PRY8;E9PQ49;E9PI39;E9PQZ1;P29692-4;E9PPR1;E9PL12;E9PMW7;E9PIZ1;H0YE72;H0YCK7;H0YE58;E9PK06;E9PKK3;E9PK72;E9PNW6;E9PQC9;E9PJD0	P29692;E9PK01;P29692-2;E9PRY8;E9PQ49;E9PI39;E9PQZ1;P29692-4;E9PPR1;E9PL12;E9PMW7	Elongation factor 1-delta	EEF1D	2.2394	-0.610461
2068	Q15121;B1AKZ3;B1AKZ5	Q15121;B1AKZ3;B1AKZ5	Astrocytic phosphoprotein PEA-15	PEA15	1.57834	-0.614455
1689	P52565;J3KTF8;J3QQX2;A8MXW0;J3KRY1;J3KRE2;J3KS60	P52565;J3KTF8;J3QQX2;A8MXW0;J3KRY1;J3KRE2	Rho GDP-dissociation inhibitor 1	ARHGDIA	1.45318	-0.638296
501	E9PKG1;Q99873-3;Q99873-2;Q99873-4;Q99873;H7C2I1;E9PIX6;E9PQ98;E9PNR9;H0YDE4;E9PMW9;E9PI83;Q9NR22-2;Q9NR22;E9PMZ2	E9PKG1;Q99873-3;Q99873-2;Q99873-4;Q99873;H7C2I1;E9PIX6;E9PQ98;E9PNR9;H0YDE4	Protein arginine N-methyltransferase 1	PRMT1	1.14381	-0.638296
1539	P37802;C9J5W6;Q9UI15	P37802	Transgelin-2	TAGLN2	1.39218	-0.681008
929	O00625	O00625	Pirin	PIR	1.31919	-0.736431
1231	P09382;F8WEI7	P09382	Galectin-1	LGALS1	1.3345	-0.737348
2823	Q9Y224;G3V4C6;H0YJB9;G3V4E7	Q9Y224;G3V4C6;H0YJB9	UPF0568 protein C14orf166	C14orf166	1.08796	-0.74401
1027	O60869;O60869-2	O60869;O60869-2	Endothelial differentiation-related factor 1	EDF1	1.07789	-0.761617
1429	P27348;E9PG15	P27348;E9PG15	14-3-3 protein theta	YWHAQ	1.49304	-0.883903
1748	P60981-2;P60981;F6RFD5	P60981-2;P60981;F6RFD5	Destrin	DSTN	1.59317	-0.885764
1557	P41091;Q2VIR3;Q2VIR3-2;F8W810;H7BZU1	P41091;Q2VIR3;Q2VIR3-2;F8W810	Eukaryotic translation initiation factor 2 subunit 3;Putative eukaryotic translation initiation factor 2 subunit 3-like protein	EIF2S3;EIF2S3L	1.07151	-0.901002
1333	P16949;A2A2D0;P16949-2	P16949;A2A2D0;P16949-2	Stathmin	STMN1	1.08378	-0.922905
1362	P19623;K7EL89;K7EKM4;K7ESL0;K7EQ47	P19623	Spermidine synthase	SRM	1.69016	-0.928825
1302	P14618;P14618-3;H3BQ34;H3BUW1;H3BTJ2;H3BT25;H3BSU3;H3BU13;H3BN34;H3BQZ3;P30613-2;P30613	P14618;P14618-3;H3BQ34	Pyruvate kinase PKM;Pyruvate kinase	PKM	1.18338	-0.939333
1744	P60842;J3KT12;P60842-2;J3QS69;J3KSZ0;J3KTB5;J3QL43;J3KTN0;J3QR64;J3QLN6;J3KS25;J3QKZ9;J3QL52;B4E102;J3KS93	P60842;J3KT12;P60842-2;J3QS69;J3KSZ0;J3KTB5;J3QL43	Eukaryotic initiation factor 4A-I	EIF4A1	1.05702	-0.969707
2849	Q9Y376;B7ZBJ4;Q5TAW7;Q9H9S4	Q9Y376	Calcium-binding protein 39	CAB39	1.41271	-1.04241
1815	P62714;E5RJX4	P62714	Serine/threonine-protein phosphatase 2A catalytic subunit beta isoform	PPP2CB	1.14168	-1.04307
1458	P30040;F8VY02;F8W1G0;P30040-2	P30040;F8VY02	Endoplasmic reticulum resident protein 29	ERP29	1.37264	-1.0997
1210	P08238;Q58FF7;Q5T9W8;H0Y6E4;H0Y5S7;H0Y598	P08238	Heat shock protein HSP 90-beta	HSP90AB1	1.14448	-1.10817
1495	P32119;A6NIW5;P32119-2	P32119;A6NIW5	Peroxiredoxin-2	PRDX2	2.15906	-1.10936
1326	P16152;B4DFK7;E9PQ63;A8MTM1	P16152;B4DFK7;E9PQ63;A8MTM1	Carbonyl reductase [NADPH] 1	CBR1	1.15289	-1.13248
703	H0Y4R1;P12268;E7ETK5	H0Y4R1;P12268	Inosine-5-monophosphate dehydrogenase 2	IMPDH2	1.71064	-1.157
144	C9J0K6;B4DKK2;P30626-2;P30626;B4DHQ6	C9J0K6;B4DKK2;P30626-2;P30626;B4DHQ6	Sorcin	SRI	1.07837	-1.16161
1468	P30153;F5H3X9;B3KQV6;C9J9C1;E9PH38;P30154-4;P30154;P30154-2;A8MY67;E9PPI5;E9PNM7;E9PHZ6;P30154-3;M0QXG4;M0R0K6;H0YDG7;J3KR29	P30153;F5H3X9;B3KQV6;C9J9C1	Serine/threonine-protein phosphatase 2A 65 kDa regulatory subunit A alpha isoform	PPP2R1A	1.13384	-1.19134
2216	Q6PCE3;F5GWK0	Q6PCE3	Glucose 1,6-bisphosphate synthase	PGM2L1	1.48497	-1.22608
2522	Q9BS40;H7C5A4	Q9BS40	Latexin	LXN	1.46204	-1.23209
1128	P00568;Q5T9B7;H0Y4J6;H0YID2;Q9Y6K8-2;Q9Y6K8-3;Q9Y6K8	P00568;Q5T9B7;H0Y4J6	Adenylate kinase isoenzyme 1	AK1	1.26548	-1.36531
696	P31943;G8JLB6;E9PCY7;D6RIU0;D6RBM0;E7EQJ0;D6RAM1;D6R9T0;D6RFM3;D6RIT2;D6RDU3;D6RJ04;D6RIH9;E5RGV0;E7EN40;H0YB39;D6RDL0;D6RF17;H0YBD7;D6R9D3;E5RGH4;F5GZT4;H0YBG7;P55795;E5RJ94;H0YAQ2	P31943;G8JLB6;E9PCY7;D6RIU0;D6RBM0;E7EQJ0;D6RAM1;D6R9T0;D6RFM3;D6RIT2;D6RDU3;D6RJ04;D6RIH9	Heterogeneous nuclear ribonucleoprotein H;Heterogeneous nuclear ribonucleoprotein H, N-terminally processed	HNRNPH1	1.09709	-1.4983
2660	Q9NR45;Q5TBR0;Q5TBR1	Q9NR45	Sialic acid synthase	NANS	1.448	-1.49972
2891	Q9Y696;A6PVS0;Q9NZA1-3;O15247;Q9NZA1-2;Q9NZA1;Q96NY7-2;Q96NY7	Q9Y696	Chloride intracellular channel protein 4	CLIC4	1.25932	-1.78652
1862	Q5VTE0;P68104;Q05639;Q5JR01;A6PW80	Q5VTE0;P68104;Q05639	Putative elongation factor 1-alpha-like 3;Elongation factor 1-alpha 1;Elongation factor 1-alpha 2	EEF1A1P5;EEF1A1;EEF1A2	1.63094	-2.12542
1137	P02545;Q6UYC3;P02545-3;D6RAQ3;P02545-4	P02545;Q6UYC3;P02545-3;D6RAQ3;P02545-4	Prelamin-A/C;Lamin-A/C	LMNA	1.02839	0.847335
1459	P30041	P30041	Peroxiredoxin-6	PRDX6	1.02533	-0.373717
1527	P36543;P36543-2;P36543-3;C9J8H1	P36543;P36543-2;P36543-3;C9J8H1	V-type proton ATPase subunit E 1	ATP6V1E1	1.02527	NaN
256	Q96F85-2;B8ZZB8;Q96F85	Q96F85-2;B8ZZB8;Q96F85	CB1 cannabinoid receptor-interacting protein 1	CNRIP1	1.02434	NaN
863	K7EIV0;P04632;K7ELJ7;K7EM73;K7ES82;K7EP80;K7EKD8;K7EK10;Q96L46	K7EIV0;P04632;K7ELJ7;K7EM73;K7ES82;K7EP80;K7EKD8	Calpain small subunit 1	CAPNS1	1.02381	0.395021
2685	Q9NVG8;Q9NVG8-2;B3KW04	Q9NVG8;Q9NVG8-2	TBC1 domain family member 13	TBC1D13	1.02225	NaN
1821	P62829;J3KT29;C9JD32;J3KTJ3;B9ZVP7;J3QQT9	P62829;J3KT29;C9JD32;J3KTJ3;B9ZVP7	60S ribosomal protein L23	RPL23	1.02073	1.06582
1612	P48637;B7Z514;B6F210	P48637;B7Z514;B6F210	Glutathione synthetase	GSS	1.0207	1.16075
1724	P55072;C9JUP7;C9IZA5;E7EQM8	P55072	Transitional endoplasmic reticulum ATPase	VCP	1.01931	0.641552
2667	Q9NRX4;Q9NRX4-2	Q9NRX4;Q9NRX4-2	14 kDa phosphohistidine phosphatase	PHPT1	1.01748	-0.437949
2116	Q16658;J3KNT0;C9JFC0;H7BYX5;C9JPH9	Q16658;J3KNT0	Fascin	FSCN1	1.01692	0.372188
2002	Q13541	Q13541	Eukaryotic translation initiation factor 4E-binding protein 1	EIF4EBP1	1.00383	NaN
102	B3KRS5;Q92769;J3KPW7;E5RFI6;E5RJ04;E5RGV4;E5RHE7;E5RH52;E5RG37;E5RFP9;H3BM24;E5RK19	B3KRS5;Q92769;J3KPW7	Histone deacetylase;Histone deacetylase 2	HDAC2	1.00211	-0.0504116
1304	P14625;H0YIV0;Q58FF3;F8W026	P14625	Endoplasmin	HSP90B1	1.00031	-0.788992
1339	P17174;B7Z7E9	P17174;B7Z7E9	Aspartate aminotransferase, cytoplasmic;Aspartate aminotransferase	GOT1	0.999877	1.0684
2065	Q15056-2	Q15056-2	Eukaryotic translation initiation factor 4H	EIF4H	0.999816	-0.0708682
1573	P42765;K7EME0;K7ER88;K7EJB1;K7EJ68	P42765;K7EME0	3-ketoacyl-CoA thiolase, mitochondrial	ACAA2	0.993682	1.01883
990	O43583;F8VVL1	O43583;F8VVL1	Density-regulated protein	DENR	0.990762	-0.155215
1309	P14868;Q68CR9;C9J7S3;C9JLC1;H7C278;C9JQM9	P14868;Q68CR9	Aspartate--tRNA ligase, cytoplasmic	DARS;DKFZp781B11202	0.987362	-0.103289
67	Q49AN9;F5H013;P62308;A8MWD9;C9JVQ0	Q49AN9;F5H013;P62308;A8MWD9	Small nuclear ribonucleoprotein G;Small nuclear ribonucleoprotein G-like protein	SNRPG	0.985029	0.864074
22	A6NDG6;H3BV17	A6NDG6	Phosphoglycolate phosphatase	PGP	0.97691	0.212749
1001	O43809;H3BND3;H3BV41	O43809;H3BND3	Cleavage and polyadenylation specificity factor subunit 5	NUDT21	0.976759	0.0928659
57	Q9ULV4;A7MAP0;A7MAP1;B4E3S0;H0YHL7;F8W1H8;F8VUX3;F8VSA4;F8VRE9;F8VTT6;F8VVB7;F8VV53	Q9ULV4;A7MAP0;A7MAP1;B4E3S0;H0YHL7	Coronin-1C;Coronin	CORO1C	0.976307	0.00137425
904	O00154-4;O00154-6;O00154;O00154-2;O00154-3;O00154-5;B4DUX0;K7EKP8;F5GWE2	O00154-4;O00154-6;O00154;O00154-2;O00154-3;O00154-5;B4DUX0;K7EKP8	Cytosolic acyl coenzyme A thioester hydrolase	ACOT7	0.972132	-0.561484
163	Q9HCN4-3;Q9HCN4-2;Q9HCN4-4;Q9HCN4;B4DQM4	Q9HCN4-3;Q9HCN4-2;Q9HCN4-4;Q9HCN4;B4DQM4	GPN-loop GTPase 1	GPN1	0.963308	NaN
1542	P38159;P38159-2;H3BT71;H0Y6E7;Q96E39;B3KRG5;H3BUY5;H3BR27;P38159-3;H3BNC1;O75526;Q8IZ40;Q8N7X1	P38159;P38159-2;H3BT71;H0Y6E7;Q96E39;B3KRG5;H3BUY5	RNA-binding motif protein, X chromosome;RNA-binding motif protein, X chromosome, N-terminally processed;RNA binding motif protein, X-linked-like-1	RBMX;RBMXL1	0.958426	0.460298
1369	P20618	P20618	Proteasome subunit beta type-1	PSMB1	0.956615	0.871708
2577	Q9H0U4;E9PLD0	Q9H0U4;E9PLD0	Ras-related protein Rab-1B	RAB1B	0.95617	0.230397
1181	P06744;P06744-2;K7EP41;K7ELR7;K7ERC6;K7ERK8;K7EIL4;K7ENR8;K7ESF4;Q8N196	P06744;P06744-2	Glucose-6-phosphate isomerase	GPI	0.952169	1.11846
1081	O94925-3;O94925;H7BZD1;B8ZZA8;O94925-2;B8ZZC5;C9JIJ6	O94925-3;O94925	Glutaminase kidney isoform, mitochondrial	GLS	0.951459	NaN
1805	P62314;J3QLI9;J3QLR7	P62314;J3QLI9	Small nuclear ribonucleoprotein Sm D1	SNRPD1	0.950306	0.44105
1700	P53597;H7C233	P53597	Succinyl-CoA ligase [ADP/GDP-forming] subunit alpha, mitochondrial	SUCLG1	0.950041	0.07766
1043	O75368	O75368	SH3 domain-binding glutamic acid-rich-like protein	SH3BGRL	0.949479	0.66755
388	E7EM64;Q7L5N1	E7EM64;Q7L5N1	COP9 signalosome complex subunit 6	COPS6	0.949095	NaN
1415	P25789;H0YMZ1;H0YN18;H0YL69;P25789-2;H0YMA1;H0YKT8;H0YMI6;H0YLC2;H0YKS0;H0YMV3;H0YLS6	P25789;H0YMZ1;H0YN18;H0YL69;P25789-2;H0YMA1;H0YKT8;H0YMI6;H0YLC2	Proteasome subunit alpha type-4;Proteasome subunit alpha type;Proteasome subunit beta type	PSMA4	0.949037	1.33265
1197	P07738;C9JH23	P07738	Bisphosphoglycerate mutase	BPGM	0.945969	0.674803
1201	P07900;P07900-2;Q86U12;G3V2J8;Q14568;Q58FG0;Q58FG1	P07900;P07900-2;Q86U12	Heat shock protein HSP 90-alpha	HSP90AA1	0.941087	-0.8769
1425	P26639;P26639-2;G3XAN9;E7ERI3;D6R9F8;D6RCA5;D6RDJ6;D6RBR8;D6RJ97;D6RHV7;D6RCS6	P26639;P26639-2;G3XAN9;E7ERI3	Threonine--tRNA ligase, cytoplasmic	TARS	0.935519	0.317007
259	P63165;B8ZZN6;B8ZZJ0;B8ZZ67;A8MUS8;B9A032	P63165;B8ZZN6;B8ZZJ0;B8ZZ67;A8MUS8;B9A032	Small ubiquitin-related modifier 1	SUMO1	0.93321	NaN
541	F2Z2Y8;Q9H0E2;B3KXC6;B3KR28;E7EN89;E9PNS3;E9PP67;E9PQ25	F2Z2Y8;Q9H0E2;B3KXC6;B3KR28;E7EN89	Toll-interacting protein	TOLLIP	0.932275	NaN
1115	O95865;A3KGN5;Q5SSV3;Q5SRR8;H0Y7N1	O95865;A3KGN5;Q5SSV3;Q5SRR8;H0Y7N1	N(G),N(G)-dimethylarginine dimethylaminohydrolase 2	DDAH2	0.932013	-0.340958
1379	P21589-2;P21589;Q96B60;H0Y7R7	P21589-2;P21589;Q96B60	5-nucleotidase	NT5E	0.928749	0.60956
1702	P53609;P53609-2	P53609;P53609-2	Geranylgeranyl transferase type-1 subunit beta	PGGT1B	0.925811	0.0169485
1782	Q5T6W5;P61978-3;P61978;P61978-2;Q5T6W2;Q5T6W1	Q5T6W5;P61978-3;P61978;P61978-2;Q5T6W2;Q5T6W1	Heterogeneous nuclear ribonucleoprotein K	HNRNPK	0.925404	-0.677705
2234	Q7L1Q6;Q7L1Q6-4;Q7L1Q6-3;Q7L1Q6-2;C9IZ80;C9JFN4;H0Y503;C9J188;C9JWF5;C9JV57	Q7L1Q6;Q7L1Q6-4;Q7L1Q6-3;Q7L1Q6-2;C9IZ80	Basic leucine zipper and W2 domain-containing protein 1	BZW1	0.924882	-0.755879
1233	P09429;Q5T7C4;Q5T7C6;Q5T7C0;B2RPK0;P23497	P09429;Q5T7C4;Q5T7C6;Q5T7C0;B2RPK0	High mobility group protein B1;Putative high mobility group protein B1-like 1	HMGB1;HMGB1P1	0.923083	-1.02245
1159	P05114;A6NL93;A6NEL0;F2Z2W6;F2Z2Y5;H7BXJ5	P05114;A6NL93;A6NEL0	Non-histone chromosomal protein HMG-14	HMGN1	0.91926	NaN
244	B7Z7Z8;Q13451;Q13451-2	B7Z7Z8;Q13451	Peptidyl-prolyl cis-trans isomerase FKBP5	FKBP5	0.918017	-1.3332
1629	P49419-2;P49419;F8VS02;P49419-4;P49419-3;F8VVF2;H0YHM6;F8WDY6;F8WD33	P49419-2;P49419;F8VS02;P49419-4	Alpha-aminoadipic semialdehyde dehydrogenase	ALDH7A1	0.916688	-0.876479
91	Q8N983-4;Q8N983-3;H0Y6Y8;B1AL05;Q8N983-2;Q8N983;C9J5Q3;B1AL06;H0YBU8;M0R051	Q8N983-4;Q8N983-3;H0Y6Y8;B1AL05;Q8N983-2;Q8N983;C9J5Q3;B1AL06;H0YBU8	39S ribosomal protein L43, mitochondrial	MRPL43	0.916486	NaN
1972	Q13151	Q13151	Heterogeneous nuclear ribonucleoprotein A0	HNRNPA0	0.91539	-0.75735
110	B3KUK2;P04179;P04179-2;F5H3C5;F5H4R2;F5GYZ5;G8JLJ2;B4E3K9;G5E9P6;F5GXZ9	B3KUK2;P04179;P04179-2;F5H3C5;F5H4R2;F5GYZ5;G8JLJ2;B4E3K9	Superoxide dismutase;Superoxide dismutase [Mn], mitochondrial	SOD2	0.912451	0.741011
1759	P61106	P61106	Ras-related protein Rab-14	RAB14	0.907307	0.777883
2059	Q15019;Q15019-2;B5MCX3;C9J2Q4;H7C2Y0;C9J938;C9JB25;C9IY94;H7C310;C9IZU3;C9JQJ4;B5MD47;C9JZI2;H7C1T1;C9JT15;C9JSE7;C9JFT1;F8WB65	Q15019;Q15019-2;B5MCX3;C9J2Q4;H7C2Y0	Septin-2	2002-09-01	0.90725	0.442636
1890	Q00765;E2QRG8;B7Z332;B7Z510;B7Z681;H0Y8J8	Q00765	Receptor expression-enhancing protein 5	REEP5	0.907135	0.858954
1098	O95433;B4DUR9;H0YJG7;H0YJU2;G3V438;G3V3W9;H0YJ63;H0YJG6	O95433;B4DUR9;H0YJG7;H0YJU2;G3V438	Activator of 90 kDa heat shock protein ATPase homolog 1	AHSA1	0.906763	0.0942833
2079	Q15366-6;Q15366-3;Q15366;Q15366-2;B4DLC0;H3BRU6;G3V0E8;F8VZX2;B4DXP5;Q15366-4;Q15366-5;F8VRG9;F8VWQ4;F8W0G4;F8VXH9;H3BSS4;F8W1G6;J3QT27;P57721-2;P57721-3;P57721-5;E9PFP8;P57721-4;P57721;F8VRH0;H3BND9	Q15366-6;Q15366-3;Q15366;Q15366-2;B4DLC0;H3BRU6;G3V0E8;F8VZX2;B4DXP5;Q15366-4;Q15366-5;F8VRG9;F8VWQ4;F8W0G4	Poly(rC)-binding protein 2	PCBP2	0.90344	NaN
1655	P50453	P50453	Serpin B9	SERPINB9	0.902296	-0.429099
1185	P07108;P07108-3;P07108-2;P07108-4;P07108-5;P07108-6	P07108;P07108-3;P07108-2;P07108-4;P07108-5	Acyl-CoA-binding protein	DBI	0.898756	NaN
1878	P82979;F8VZQ9;H0YHG0;Q567R9;F8VS12	P82979;F8VZQ9;H0YHG0;Q567R9	SAP domain-containing ribonucleoprotein	SARNP;CIP29	0.896449	-0.992321
2264	Q86U42-2;Q86U42;Q92843-2;B4DEH8;G3V4T2;H0YJH9	Q86U42-2;Q86U42;Q92843-2;B4DEH8;G3V4T2	Polyadenylate-binding protein 2	PABPN1	0.893264	-0.402989
1278	P12004	P12004	Proliferating cell nuclear antigen	PCNA	0.892895	0.401628
2423	Q96C86	Q96C86	m7GpppX diphosphatase	DCPS	0.890936	0.394219
2268	Q86UY0;Q8NBS9;Q8NBS9-2	Q86UY0;Q8NBS9;Q8NBS9-2	Thioredoxin domain-containing protein 5	TXNDC5	0.889463	0.110972
1652	P50395;E7EU23;P50395-2;Q5SX87;Q5SX90;Q5SX86;Q5SX91	P50395;E7EU23;P50395-2;Q5SX87	Rab GDP dissociation inhibitor beta	GDI2	0.886943	-0.117587
2442	Q96FQ6	Q96FQ6	Protein S100-A16	S100A16	0.884993	NaN
1206	P08107;E7EP94	P08107;E7EP94	Heat shock 70 kDa protein 1A/1B	HSPA1A	0.883497	0.509127
2819	Q9UQ80;F8VTY8;F8VRZ3;F8VR77;F8W0A3;H0YIN7;F8VZ69	Q9UQ80;F8VTY8;F8VRZ3;F8VR77	Proliferation-associated protein 2G4	PA2G4	0.883441	-0.204636
709	O43598;H0Y8X4;O43598-2	O43598;H0Y8X4;O43598-2	2-deoxynucleoside 5-phosphate N-hydrolase 1	DNPH1	0.883131	NaN
2790	Q9UL25	Q9UL25	Ras-related protein Rab-21	RAB21	0.883018	-0.239164
1127	P00558;B7Z7A9;E7ERH5;P07205	P00558;B7Z7A9;E7ERH5	Phosphoglycerate kinase 1;Phosphoglycerate kinase	PGK1	0.882285	0.894617
1359	P19338;H7BY16;C9JYW2;C9JLB1;C9J1H7;C9JWL1	P19338;H7BY16	Nucleolin	NCL	0.882285	-0.337711
1193	Q5JP53;P07437;Q5ST81;E9PBJ4;F5H0I4;C9JAA5;Q5SQY0;I3L2F9;A6NNZ2;A6NKZ8;Q9H4B7;CON__ENSEMBL:ENSBTAP00000025008	Q5JP53;P07437;Q5ST81;E9PBJ4	Tubulin beta chain	TUBB	0.879975	-1.68237
1699	P53396;P53396-2;B4E3P0;K7EIE7;K7ESG8	P53396;P53396-2;B4E3P0	ATP-citrate synthase	ACLY	0.879412	-0.00850344
2691	Q9NWY4;A8MVJ9	Q9NWY4	UPF0609 protein C4orf27	C4orf27	0.879131	NaN
1841	P63000;P63000-2;P60763;J3KSC4;J3QLK0	P63000;P63000-2;P60763	Ras-related C3 botulinum toxin substrate 1;Ras-related C3 botulinum toxin substrate 3	RAC1;RAC3	0.878287	NaN
5	Q99798;A2A274	Q99798;A2A274	Aconitate hydratase, mitochondrial	ACO2	0.876938	0.705198
2852	Q9Y3A5;F8WE72;F8WCV5	Q9Y3A5	Ribosome maturation protein SBDS	SBDS	0.876405	-1.21072
2503	Q99832;Q99832-3;B8ZZC9;F5GZK5;Q99832-4;B7Z1C9;Q99832-2;F8WAM2;F8WBP8	Q99832;Q99832-3;B8ZZC9;F5GZK5;Q99832-4;B7Z1C9;Q99832-2	T-complex protein 1 subunit eta	CCT7	0.871836	-0.812141
2491	Q99536;B4DPX4;B0AZP7;K7ESA3;K7ERT7;K7ENX2;K7EM19;K7EJM4;K7ER81	Q99536;B4DPX4;B0AZP7	Synaptic vesicle membrane protein VAT-1 homolog	VAT1	0.871136	-1.14378
29	Q9UKK9;A6NFX8;A6NJU6;A6NHE8;A6NCQ0;H0YEY4;C9JYY9	Q9UKK9;A6NFX8;A6NJU6;A6NHE8;A6NCQ0	ADP-sugar pyrophosphatase	NUDT5	0.86611	-0.422512
1187	P07203	P07203	Glutathione peroxidase 1	GPX1	0.864132	-0.104964
2772	Q9UJ70;Q9UJ70-2;H7C3G9;C9JEV6;H7C1L7;H0YEB7;E9PPU6;H0YF44;H0YC94	Q9UJ70;Q9UJ70-2;H7C3G9;C9JEV6	N-acetyl-D-glucosamine kinase	NAGK	0.859463	0.480738
1736	P56537;B7ZBH1;B7ZBG9;F8WD20;F8WDS6	P56537	Eukaryotic translation initiation factor 6	EIF6	0.859019	0.124698
1220	P08670;B0YJC4;B0YJC5;Q5JVS8;H7C5W5;P17661;P41219;P41219-2;CON__Q9DCV7;P05787;CON__P05787;P05787-2;P14136-3;E9PAX3;P14136;P14136-2;Q9H552;CON__Q9H552;Q9NSB2;CON__Q9NSB2;CON__Q6ISB0;F8VRG4;F8W0C6;B4DIR1;K7ELP4;K7EKH6;K7EJU1;K7EKH9;F8VUG2;F8W1U3;F8VU64;Q8N1N4-2;CON__H-INV:HIT000292931;CON__Q61726;O43790;CON__O43790;P78385;CON__Q6NT21;CON__P78385;Q16352;Q14533;CON__Q14533;P78386;CON__P78386;Q8N1N4;CO…	P08670;B0YJC4	Vimentin	VIM	0.857107	0.509739
2352	Q8WTS6;D6RJA0	Q8WTS6;D6RJA0	Histone-lysine N-methyltransferase SETD7	SETD7	0.855307	NaN
996	O43707;D6PXK4;F5GXS2;H7C144;K7EJH8;K7EP19	O43707;D6PXK4;F5GXS2	Alpha-actinin-4	ACTN4	0.855169	0.220283
1345	P17813-2;P17813;F5GX88	P17813-2;P17813;F5GX88	Endoglin	ENG	0.855141	1.63292
1378	P21399;Q9HBB2;Q5VZA6;F5H2R8;F5H143;F5H3Z7;Q6ZMR1;E9PEF1;O00408-4;F6W5Z0;O00408	P21399;Q9HBB2	Cytoplasmic aconitate hydratase	ACO1;IRP1	0.851411	-0.264924
203	B4E2S7;P13473-2;P13473;P13473-3;B7Z2R9;H0YCG2	B4E2S7;P13473-2;P13473;P13473-3;B7Z2R9	Lysosome-associated membrane glycoprotein 2	LAMP2	0.851384	0.399162
2599	Q9H488;Q9H488-2;B4DUV4	Q9H488	GDP-fucose protein O-fucosyltransferase 1	POFUT1	0.85039	-0.198996
404	E7EWE1;E7EQ61;Q9GZZ9;C9J5W5;Q9GZZ9-2;C9J0F6;C9JRV9	E7EWE1;E7EQ61;Q9GZZ9;C9J5W5;Q9GZZ9-2	Ubiquitin-like modifier-activating enzyme 5	UBA5	0.848545	-1.26575
2271	Q86V81;E9PB61	Q86V81;E9PB61	THO complex subunit 4	ALYREF	0.847939	-0.559727
579	F5H2U8;P52926;F5H2A4;Q1M185;Q1M188;Q1M186;Q1M187;P52926-2;F5H6H0	F5H2U8;P52926;F5H2A4;Q1M185;Q1M188;Q1M186;Q1M187;P52926-2;F5H6H0	High mobility group protein HMGI-C	HMGA2	0.846811	1.05161
1885	P98179	P98179	Putative RNA-binding protein 3	RBM3	0.844337	0.848404
2201	Q6IA86-7;Q6IA86-2;Q6IA86-3;Q6IA86-5;Q6IA86;Q6IA86-6;Q6IA86-4;F5GWY6;K7ER35;F5GYE9	Q6IA86-7;Q6IA86-2;Q6IA86-3;Q6IA86-5;Q6IA86;Q6IA86-6;Q6IA86-4	Elongator complex protein 2	ELP2	0.844118	NaN
1824	P62854;Q5JNZ5	P62854;Q5JNZ5	40S ribosomal protein S26;Putative 40S ribosomal protein S26-like 1	RPS26;RPS26P11	0.842636	1.42982
1145	P04075;J3KPS3;H3BQN4;H3BPS8;H3BUH7;H3BR04;H3BMQ8;H3BU78;H3BR68;Q5T7D5;P05062	P04075;J3KPS3;H3BQN4;H3BPS8;H3BUH7;H3BR04	Fructose-bisphosphate aldolase A;Fructose-bisphosphate aldolase	ALDOA	0.841758	0.360955
359	P06730;P06730-3;D6RBW1;P06730-2;H0Y8J7	P06730;P06730-3;D6RBW1;P06730-2	Eukaryotic translation initiation factor 4E	EIF4E	0.840444	NaN
1852	P63244;J3KPE3;D6RAC2;D6REE5;H0YAF8;D6RHH4;H0Y8W2;D6R9Z1;H0YAM7;D6R9L0;D6RFX4;D6RAU2;E9PD14;D6RBD0;D6RFZ9;D6RF23;H0Y8R5;D6R909;D6RGK8;H0Y9P0;D6RHJ5;D6RDI0	P63244;J3KPE3;D6RAC2;D6REE5;H0YAF8;D6RHH4;H0Y8W2;D6R9Z1;H0YAM7;D6R9L0;D6RFX4	Guanine nucleotide-binding protein subunit beta-2-like 1	GNB2L1	0.836642	1.11948
1756	P61081;M0QX69;M0QYI6	P61081;M0QX69	NEDD8-conjugating enzyme Ubc12	UBE2M	0.835823	NaN
2807	Q9UNM6;J3KNQ3;Q9UNM6-2;E9PL38;H0YD73;E9PQG3;E9PPD2;F8W8J6	Q9UNM6;J3KNQ3;Q9UNM6-2;E9PL38	26S proteasome non-ATPase regulatory subunit 13	PSMD13	0.834704	-0.586797
2701	Q9NZ08;Q9NZ08-2;H0Y9X5;D6RAL9	Q9NZ08;Q9NZ08-2	Endoplasmic reticulum aminopeptidase 1	ERAP1	0.834186	0.0997251
2600	Q9H4A4;A6NKB8;C9JMZ3;H7C2T3	Q9H4A4;A6NKB8	Aminopeptidase B	RNPEP	0.832143	0.438854
2354	Q8WUA2	Q8WUA2	Peptidyl-prolyl cis-trans isomerase-like 4	PPIL4	0.832006	NaN
1440	P28066;P28066-2	P28066;P28066-2	Proteasome subunit alpha type-5	PSMA5	0.830918	0.868147
1377	P21333-2;P21333;Q5HY54;E9PHF0;F8WE98;H0Y5C6;H0Y5F3;H7C2E7	P21333-2;P21333;Q5HY54	Filamin-A	FLNA	0.829722	0.235272
771	H6UMI1;O95166;F5GZY7;Q9H0R8;Q9H0R8-2;I3L3J4	H6UMI1;O95166;F5GZY7;Q9H0R8;Q9H0R8-2	Gamma-aminobutyric acid receptor-associated protein;Gamma-aminobutyric acid receptor-associated protein-like 1	GABARAP;GABARAPL1	0.827413	NaN
249	B7ZAM9;Q9UBQ5;K7ES31;K7EMQ9;K7ERF1;K7EQM4;B4DQ48;K7EK53	B7ZAM9;Q9UBQ5;K7ES31;K7EMQ9;K7ERF1	Eukaryotic translation initiation factor 3 subunit K	EIF3K	0.824512	-0.48907
2233	Q7KZF4;H7C597	Q7KZF4	Staphylococcal nuclease domain-containing protein 1	SND1	0.824295	-0.67463
1419	P26196	P26196	Probable ATP-dependent RNA helicase DDX6	DDX6	0.823646	-0.232095
1529	P36578;H3BM89;H3BTP7;H3BU31	P36578;H3BM89	60S ribosomal protein L4	RPL4	0.822726	1.58797
2237	Q7L576;Q7L576-2;Q7L576-3;E7EW33;H7C229;H0YL50;H0YLJ5;H0YL39;H0YN93;E5RJW3;H0YNP0;E5RFQ0	Q7L576;Q7L576-2	Cytoplasmic FMR1-interacting protein 1	CYFIP1	0.821941	-0.602715
956	O15144;C9JTV5;G5E9J0;H7C3F9;G5E9S7	O15144	Actin-related protein 2/3 complex subunit 2	ARPC2	0.821752	0.0385272
2507	Q9BQ67;M0QX71	Q9BQ67;M0QX71	Glutamate-rich WD repeat-containing protein 1	GRWD1	0.81862	NaN
1040	O75340;O75340-2;H0Y9X3;H0Y9N1	O75340;O75340-2	Programmed cell death protein 6	PDCD6	0.817865	0.47432
1581	P43490;Q5SYT8;F5H246;C9JG65;C9JF35	P43490;Q5SYT8	Nicotinamide phosphoribosyltransferase	NAMPT;NAMPTL	0.817757	0.102588
2720	Q9P258	Q9P258	Protein RCC2	RCC2	0.817137	-0.368974
1879	P84077;P61204;F5H423;B7ZB63;F5H0C7;H0YGG7;F5H1V1;F5H6T5;F8WCJ5;F8WDB3	P84077;P61204;F5H423;B7ZB63	ADP-ribosylation factor 1;ADP-ribosylation factor 3	ARF1;ARF3	0.816922	-1.01836
819	Q9NVD7;J3KNQ4;F5H1R9;B7Z952;E9PS97	Q9NVD7;J3KNQ4;F5H1R9;B7Z952;E9PS97	Alpha-parvin	PARVA	0.813988	-0.570712
1743	P60520;H3BSM5;H3BQ50	P60520;H3BSM5	Gamma-aminobutyric acid receptor-associated protein-like 2	GABARAPL2	0.811866	0.497001
2313	Q8N999-3;Q8N999	Q8N999-3;Q8N999	Uncharacterized protein C12orf29	C12orf29	0.8098	NaN
332	Q92823-3;C9JYY6;Q92823-4;Q92823-6;Q92823-2;F8W775;Q92823;Q92823-5;C9JH43;C9JUR7;C9J8B6;C9JF43	Q92823-3;C9JYY6;Q92823-4;Q92823-6;Q92823-2;F8W775;Q92823;Q92823-5	Neuronal cell adhesion molecule	NRCAM	0.808139	1.43718
2217	Q6PGP7;D6RCE2	Q6PGP7;D6RCE2	Tetratricopeptide repeat protein 37	TTC37	0.806613	NaN
383	E5RIW3;O75347;E5RJD8;B4DT30;E5RIX8;E5RHG6	E5RIW3;O75347;E5RJD8;B4DT30	Tubulin-specific chaperone A	TBCA	0.804715	-1.06688
1387	P22314;Q5JRR6;Q5JRR9;Q5JRS0;Q5JRS2;Q5JRS1;Q5JRS3	P22314	Ubiquitin-like modifier-activating enzyme 1	UBA1	0.804475	-1.36614
1119	P00338;P00338-3;F5H308;P00338-5;P00338-2;P00338-4;F5GXY2;F5GYU2;F5GXH2;F5H5J4;F5H6W8;F5GZQ4;F5H8H6;F5GXC7;F5GWW2;F5GXU1;F5H5G7;F5H155;G3XAP5;F5H245;P07864	P00338;P00338-3;F5H308;P00338-5;P00338-2;P00338-4;F5GXY2	L-lactate dehydrogenase A chain	LDHA	0.804421	1.02452
213	B5MD17;J3KS05;P83916;K7ELA4;C9JWS9	B5MD17;J3KS05;P83916;K7ELA4;C9JWS9	Chromobox protein homolog 1	CBX1	0.80178	NaN
1813	P62633-2;P62633-5;P62633;P62633-4;P62633-6;B4DP17;P62633-3;D6RAT4	P62633-2;P62633-5;P62633;P62633-4;P62633-6;B4DP17;P62633-3	Cellular nucleic acid-binding protein	CNBP	0.80114	NaN
834	Q9H3H3;Q9H3H3-2;Q9H3H3-3;J3KQG9	Q9H3H3;Q9H3H3-2;Q9H3H3-3;J3KQG9	UPF0696 protein C11orf68	C11orf68	0.800554	NaN
1853	P63261;I3L3I4;I3L3I0;I3L1U9;I3L4N8;I3L3R2;J3KT65;K7EM38;C9JUM1	P63261;I3L3I4;I3L3I0;I3L1U9	Actin, cytoplasmic 2;Actin, cytoplasmic 2, N-terminally processed	ACTG1	0.797467	-1.23868
1803	P62310	P62310	U6 snRNA-associated Sm-like protein LSm3	LSM3	0.797335	NaN
1178	P06733;K7EM90;K7EQF3;K7EN23;E5RI09;E5RG95;K7EPM1;K7EKN2;K7ERS8	P06733	Alpha-enolase	ENO1	0.797149	1.035
366	O94979-3;O94979-9;O94979-2;O94979;O94979-8;D6REX3;O94979-6;B7ZL00;O94979-4;D6RHZ5;O94979-7;H7BXG7;O94979-5;H0YAB3;H0Y9K1;H0Y8V7;H0Y9T9;H0Y8W8;H0YAF5;D6RE64;D6RCQ9;D6RBT0;D6RHE8;H0Y9V3	O94979-3;O94979-9;O94979-2;O94979;O94979-8;D6REX3;O94979-6;B7ZL00;O94979-4;D6RHZ5;O94979-7;H7BXG7;O94979-5	Protein transport protein Sec31A	SEC31A	0.796245	-0.155062
1204	P07954-2;P07954	P07954-2;P07954	Fumarate hydratase, mitochondrial	FH	0.794467	1.13973
104	O00303;B3KSH1;B4DEW9;H0YDT6;E9PQV8	O00303;B3KSH1;B4DEW9	Eukaryotic translation initiation factor 3 subunit F	EIF3F	0.793194	0.423047
1168	P05388;Q3B7A4;F8VWS0;F8VU65;F8VW21;G3V210;F8VZS0;F8VQY6;F8VPE8;F8VRK7;Q8NHW5;F8VWV4;F8VS58;F8W1K8	P05388;Q3B7A4;F8VWS0;F8VU65;F8VW21;G3V210;F8VZS0;F8VQY6;F8VPE8;F8VRK7;Q8NHW5;F8VWV4;F8VS58	60S acidic ribosomal protein P0;60S acidic ribosomal protein P0-like	RPLP0;RPLP0P6	0.792426	1.53311
431	Q16851;E7EUC7;C9JQU9;C9J6Q0	Q16851;E7EUC7	UTP--glucose-1-phosphate uridylyltransferase	UGP2	0.79142	-0.132179
2754	Q9UHD1-2;Q9UHD1;E9PHZ2;E9PPQ5;E9PIZ4;E9PSD5	Q9UHD1-2;Q9UHD1;E9PHZ2	Cysteine and histidine-rich domain-containing protein 1	CHORDC1	0.79134	-0.20337
1549	P40189-3;P40189;P40189-2;D6RH03;Q5FC05	P40189-3;P40189	Interleukin-6 receptor subunit beta	IL6ST	0.790785	0.7689
1303	P14618-2;H3BTN5;Q504U3	P14618-2;H3BTN5;Q504U3	Pyruvate kinase PKM;Pyruvate kinase	PKM;PKM2	0.789886	NaN
2531	Q9BV20;Q9BV20-2;K7EM59	Q9BV20;Q9BV20-2	Methylthioribose-1-phosphate isomerase	MRI1	0.789331	-0.479901
2149	Q5GJ75	Q5GJ75	Tumor necrosis factor alpha-induced protein 8-like protein 3	TNFAIP8L3	0.788194	NaN
984	O43396;K7ER96;K7EML9;G3V1K0;K7EPB7;K7EME7;K7EKG2	O43396;K7ER96	Thioredoxin-like protein 1	TXNL1	0.787825	-0.253843
1494	P31949	P31949	Protein S100-A11	S100A11	0.787323	0.926313
361	D6RE78;O14976;D6RF16;D6RAQ7;D6RAW3;E9PGR2	D6RE78;O14976;D6RF16;D6RAQ7;D6RAW3;E9PGR2	Cyclin-G-associated kinase	GAK	0.785951	NaN
378	E5RGS4;O60925	E5RGS4;O60925	Prefoldin subunit 1	PFDN1	0.785265	-0.0226327
1624	P49327;J3KTF0	P49327	Fatty acid synthase;[Acyl-carrier-protein] S-acetyltransferase;[Acyl-carrier-protein] S-malonyltransferase;3-oxoacyl-[acyl-carrier-protein] synthase;3-oxoacyl-[acyl-carrier-protein] reductase;3-hydroxyacyl-[acyl-carrier-protein] dehydratase;Enoyl-[acyl-carrier-protein] reductase;Oleoyl-[acyl-carrier-protein] hydrolase	FASN	0.784317	-1.65026
1747	P60903	P60903	Protein S100-A10	S100A10	0.78358	NaN
1318	P15374;Q5TBK7	P15374;Q5TBK7	Ubiquitin carboxyl-terminal hydrolase isozyme L3	UCHL3	0.78258	-0.127615
1219	P08648;H0YIV7	P08648	Integrin alpha-5;Integrin alpha-5 heavy chain;Integrin alpha-5 light chain	ITGA5	0.780556	1.44402
1901	Q01581;D6RIW1;P54868-2;P54868	Q01581	Hydroxymethylglutaryl-CoA synthase, cytoplasmic	HMGCS1	0.779767	0.268828
1654	P50452;P50452-2;H7BXK7;B4DTW2;C9JVA8;C9JTJ8;C9J7N5;O75830	P50452;P50452-2;H7BXK7;B4DTW2	Serpin B8	SERPINB8	0.779242	0.411516
1110	O95825;H7C3I5;A6NND8;A6NHJ8;A6NMA8;C9JQD0;C9K0F7;C9JAL0;B3KQ77;H7C3S0;H7C0X3;F8WF64;C9JZK8	O95825;H7C3I5;A6NND8;A6NHJ8;A6NMA8;C9JQD0;C9K0F7;C9JAL0;B3KQ77	Quinone oxidoreductase-like protein 1	CRYZL1	0.778298	NaN
913	O00299	O00299	Chloride intracellular channel protein 1	CLIC1	0.778272	-1.18841
1218	P08621-2;P08621;P08621-3;M0QYR1;P08621-4;M0QX04	P08621-2;P08621;P08621-3	U1 small nuclear ribonucleoprotein 70 kDa	SNRNP70	0.778272	NaN
1871	P78371;P78371-2;F5GWF6;F8VQ14	P78371;P78371-2;F5GWF6;F8VQ14	T-complex protein 1 subunit beta	CCT2	0.777538	-0.79749
1355	P18206-2;P18206;Q5JQ13;B4DTM7;P18206-3	P18206-2;P18206;Q5JQ13	Vinculin	VCL	0.776489	-0.0780586
200	B4E241;P84103	B4E241;P84103	Serine/arginine-rich splicing factor 3	SFRS3;SRSF3	0.773689	NaN
1898	Q01469;I6L8B7;A8MUU1	Q01469;I6L8B7	Fatty acid-binding protein, epidermal	FABP5	0.772774	-1.49158
181	B4DVY1;O15371;B0QYA5;B0QYA6;B0QYA7;B0QYA8;B0QYA4;B0QYA3	B4DVY1;O15371	Eukaryotic translation initiation factor 3 subunit D	EIF3D	0.770424	0.203585
1389	P22626;P22626-2	P22626;P22626-2	Heterogeneous nuclear ribonucleoproteins A2/B1	HNRNPA2B1	0.76886	-0.183925
1721	P55010;H0YK29;H0YK11;H0YMJ8;H0YM54;H0YLZ1;H0YN40	P55010	Eukaryotic translation initiation factor 5	EIF5	0.767037	NaN
381	E5RHG8;Q15369;Q15369-2;E5RJ89	E5RHG8;Q15369;Q15369-2;E5RJ89	Transcription elongation factor B polypeptide 1	TCEB1	0.766309	NaN
1762	P61160;P61160-2;F5H6T1	P61160;P61160-2;F5H6T1	Actin-related protein 2	ACTR2	0.764879	-0.0930849
1021	O60701;O60701-2;O60701-3;E7ER83;E7ETF4;E7EV97;E7ER95;D6RHF4;E9PBD2	O60701;O60701-2;O60701-3	UDP-glucose 6-dehydrogenase	UGDH	0.764671	-0.99059
1121	P00367;B4DGN5;B3KV55;P49448	P00367;B4DGN5;B3KV55;P49448	Glutamate dehydrogenase 1, mitochondrial;Glutamate dehydrogenase;Glutamate dehydrogenase 2, mitochondrial	GLUD1;GLUD2	0.764489	1.20366
1221	P0CW22;P08708;H0YN88;H0YK46;H0YN73;H3BNC9	P0CW22;P08708;H0YN88;H0YK46	40S ribosomal protein S17-like;40S ribosomal protein S17	RPS17L;RPS17	0.764203	1.36013
161	Q96DI7;B4DQJ1;Q9NSS8	Q96DI7;B4DQJ1;Q9NSS8	U5 small nuclear ribonucleoprotein 40 kDa protein	SNRNP40;DKFZp434D199	0.763398	NaN
1658	P50502;H7C3I1;F6VDH7;Q8IZP2;Q8NFI4	P50502;H7C3I1;F6VDH7;Q8IZP2;Q8NFI4	Hsc70-interacting protein;Putative protein FAM10A4;Putative protein FAM10A5	ST13;ST13P4;ST13P5	0.762957	-0.563311
1552	P40261;F5H0R4	P40261	Nicotinamide N-methyltransferase	NNMT	0.762412	-1.84061
1617	P49006	P49006	MARCKS-related protein	MARCKSL1	0.757672	NaN
1956	Q12874;E7EUT8	Q12874;E7EUT8	Splicing factor 3A subunit 3	SF3A3	0.754986	-0.385702
2792	Q9UL46;H0YM70;H0YKU2;H0YLG1;H0YLD2	Q9UL46;H0YM70	Proteasome activator complex subunit 2	PSME2	0.754702	-0.974381
1588	P46108	P46108	Adapter molecule crk	CRK	0.752588	-0.467365
1289	P13639;M0R0I6	P13639	Elongation factor 2	EEF2	0.752381	-1.29053
1463	P30046;B7Z522;J3KQ18;A6NHG4;B5MC82;H7C342	P30046;B7Z522;J3KQ18;A6NHG4;B5MC82	D-dopachrome decarboxylase;D-dopachrome decarboxylase-like protein	DDT;DDTL	0.75166	-0.435097
2054	Q14974;B7ZAV6;F5H4R7;J3KTM9;J3QR48;J3KS06;J3QRG4	Q14974;B7ZAV6;F5H4R7;J3KTM9	Importin subunit beta-1	KPNB1	0.748857	-0.411437
2597	Q9H3U1-2;Q9H3U1;Q9H3U1-3	Q9H3U1-2;Q9H3U1	Protein unc-45 homolog A	UNC45A	0.747855	NaN
1894	Q01082;Q01082-2;F8W6C1;P11277-3;P11277;P11277-2;E9PJZ2	Q01082;Q01082-2	Spectrin beta chain, non-erythrocytic 1	SPTBN1	0.746468	0.688659
1897	Q01105-2;Q01105-3;Q5VXV2;Q01105	Q01105-2;Q01105-3;Q5VXV2;Q01105	Protein SET	SET	0.744289	1.07229
2168	Q5T123;Q9H299	Q5T123;Q9H299	SH3 domain-binding glutamic acid-rich-like protein 3	SH3BGRL3	0.743521	1.06954
2077	Q15293;B7Z1M1;E9PJD5;E9PNT6;E9PP27	Q15293;B7Z1M1	Reticulocalbin-1	RCN1	0.738868	0.367186
661	Q9NY33;G3V1D3;G3V180;Q9NY33-4;Q9NY33-2;E9PQ14;E9PPK9;E9PKK8;E9PNX5;E9PQF2	Q9NY33;G3V1D3;G3V180;Q9NY33-4	Dipeptidyl peptidase 3	DPP3	0.734205	1.04167
2053	Q14914;Q14914-2;Q5JVP3;F2Z3J9;Q5JVP2;F6XGT7	Q14914;Q14914-2;Q5JVP3	Prostaglandin reductase 1	PTGR1	0.734154	0.516066
226	B7Z2S5;Q16881-4;Q16881-3;B7Z904;Q16881;B2R5P6;Q16881-5;E2QRB9;Q16881-2;E9PNQ6;E7EW10;Q16881-6;E7ESI6;E9PIR7;E9PKD3;E9PIZ5;E9PLT3;E9PKI4;E9PQI3;E9PJU2	B7Z2S5;Q16881-4;Q16881-3;B7Z904;Q16881;B2R5P6;Q16881-5;E2QRB9;Q16881-2;E9PNQ6;E7EW10;Q16881-6;E7ESI6;E9PIR7	Thioredoxin reductase 1, cytoplasmic	TXNRD1	0.732375	1.46391
2768	Q9UIJ7;Q9UIJ7-3;Q9UIJ7-2	Q9UIJ7;Q9UIJ7-3;Q9UIJ7-2	GTP:AMP phosphotransferase AK3, mitochondrial	AK3	0.730115	-1.12827
1330	P16401	P16401	Histone H1.5	HIST1H1B	0.727733	NaN
1069	O75937	O75937	DnaJ homolog subfamily C member 8	DNAJC8	0.724899	0.286971
1944	Q09028-3;Q09028;Q09028-2;Q09028-4;H0YF10;H0YCT5;H0YDK2;E9PNS6;H0YEU5;B4DRT0;E9PNS2;E9PIC4;C9JPP3;C9JAJ9;C9J959;E9PND5	Q09028-3;Q09028;Q09028-2;Q09028-4	Histone-binding protein RBBP4	RBBP4	0.722803	0.436147
1008	O60234;M0R0C1;M0QYJ8;M0QYG8;M0R1D2;M0QX47;M0QXC2	O60234;M0R0C1;M0QYJ8;M0QYG8;M0R1D2	Glia maturation factor gamma	GMFG	0.715828	NaN
2498	Q99613;H3BRV0;B5ME19;H3BPE4;H3BPE3;H3BTY8	Q99613;H3BRV0;B5ME19	Eukaryotic translation initiation factor 3 subunit C;Eukaryotic translation initiation factor 3 subunit C-like protein	EIF3C;EIF3CL	0.71392	0.235311
1452	P29323-2;P29323-3;P29323;B1AKC9;Q6NVW1;B3KTB2;P54762;Q15375-2;Q15375-4;Q15375	P29323-2;P29323-3;P29323;B1AKC9	Ephrin type-B receptor 2	EPHB2	0.712666	0.542329
1988	Q13310-2;Q13310-3;B1ANR0;Q13310;H0Y5F5;H0YEU6;B1ANR1;H0YCC8;H0YEQ8;H0Y6X6;P0CB38;J3KTH5	Q13310-2;Q13310-3;B1ANR0;Q13310;H0Y5F5	Polyadenylate-binding protein 4	PABPC4	0.712566	0.734636
1165	P05204	P05204	Non-histone chromosomal protein HMG-17	HMGN2	0.706764	NaN
409	E7EQG2;Q14240;Q14240-2;Q9NZE6;J3KSN7;J3KT04;E7EMV8;J3QQP0;E9PBH4;F8WE11	E7EQG2;Q14240;Q14240-2;Q9NZE6	Eukaryotic initiation factor 4A-II	EIF4A2	0.706539	NaN
1301	P14550;Q5T621	P14550	Alcohol dehydrogenase [NADP(+)]	AKR1A1	0.706489	0.377877
1920	Q05048;A3KFI9	Q05048	Cleavage stimulation factor subunit 1	CSTF1	0.706065	NaN
1561	P41250;H7C443	P41250	Glycine--tRNA ligase	GARS	0.705916	-0.646594
474	E9PEX6;P09622;B4DHG0;B4DT69;F8WDM5;F2Z2E3	E9PEX6;P09622;B4DHG0;B4DT69	Dihydrolipoyl dehydrogenase, mitochondrial;Dihydrolipoyl dehydrogenase	DLD	0.705766	1.90297
1080	O94903;H0YBB9;E5RFX7;E5RG77;E5RH70;H0YBG2;E5RFZ4	O94903;H0YBB9;E5RFX7	Proline synthase co-transcribed bacterial homolog protein	PROSC	0.703672	NaN
1694	P52888;K7EP46;K7EKB6;B3KSE2;K7EL02;K7EIK4;K7EMU4;K7EL32	P52888;K7EP46	Thimet oligopeptidase	THOP1	0.70305	0.652031
937	O14744-2;O14744;B4DX49;G3V5W5;B4DV00;H0YJX6;G3V580;A8MTP3;G3V5L5;G3V2X6;H0YJ77;G3V2L6;C9JSX3;G3V5T6;H0YJD3;H7BZ44	O14744-2;O14744;B4DX49;G3V5W5;B4DV00;H0YJX6	Protein arginine N-methyltransferase 5;Protein arginine N-methyltransferase 5, N-terminally processed	PRMT5	0.701457	0.252263
894	M0QZV5;Q99961;M0QYE0;M0R0I3;Q99961-2;M0R2K6	M0QZV5;Q99961;M0QYE0;M0R0I3;Q99961-2	Endophilin-A2	SH3GL1	0.689964	NaN
2031	Q14152;F5H335	Q14152;F5H335	Eukaryotic translation initiation factor 3 subunit A	EIF3A	0.688336	0.420104
2421	Q96C19;H0Y4Y4;Q9BUP0-2;Q9BUP0;C9JTV4;Q8WYH2	Q96C19	EF-hand domain-containing protein D2	EFHD2	0.685997	0.183911
1932	Q07812-5;Q07812-8;Q07812;Q07812-2;Q07812-7;Q07812-4;Q07812-6;Q07812-3;M0R2C9;H0YA56	Q07812-5;Q07812-8;Q07812;Q07812-2;Q07812-7	Apoptosis regulator BAX	BAX	0.685234	-1.26454
2444	Q96FW1;F5H6Q1;J3KR44;F5GYN4;F5GYJ8;F5H3F0;Q96FW1-2	Q96FW1;F5H6Q1;J3KR44;F5GYN4;F5GYJ8;F5H3F0	Ubiquitin thioesterase OTUB1	OTUB1	0.682213	0.0793093
1745	P60866;P60866-2;E5RIP1;E5RJX2;G3XAN0	P60866;P60866-2;E5RIP1;E5RJX2	40S ribosomal protein S20	RPS20	0.681379	0.784709
1500	P32969;D6RAN4;H0Y9V9;E7ESE0;H0Y9R4	P32969;D6RAN4;H0Y9V9;E7ESE0	60S ribosomal protein L9	RPL9	0.681183	1.22784
1661	P50583	P50583	Bis(5-nucleosyl)-tetraphosphatase [asymmetrical]	NUDT2	0.681134	NaN
1899	Q01518;Q5T0R1;Q5T0R7;Q5T0R6;Q5T0R5;Q5T0R4;Q5T0R3;Q5T0R2	Q01518	Adenylyl cyclase-associated protein 1	CAP1	0.679786	-0.0777682
1314	P15144;H0YLZ8;H0YMC1;H0YKT6	P15144	Aminopeptidase N	ANPEP	0.679075	1.33706
45	E1B6W5;P22307-2;P22307-4;A6NM69;C9JC79;P22307	E1B6W5;P22307-2;P22307-4;A6NM69;C9JC79;P22307	Non-specific lipid-transfer protein	SCP2	0.678463	NaN
1228	P09211;A8MX94	P09211;A8MX94	Glutathione S-transferase P	GSTP1	0.677827	-0.420916
1108	O95816;B4DXE2;A2A296	O95816;B4DXE2;A2A296	BAG family molecular chaperone regulator 2	BAG2	0.676165	0.619409
699	H0Y2P8;O75044;Q5VZB4;H0Y4C3;H0Y582;E9PDX4;P0DJJ0;G5EA48;Q7Z6B7-2;Q7Z6B7	H0Y2P8;O75044;Q5VZB4;H0Y4C3	SLIT-ROBO Rho GTPase-activating protein 2	SRGAP2	0.676042	NaN
92	Q14141-2;Q14141-4;B1AMS2;Q14141;F5H1J5;B4E049;Q14141-3	Q14141-2;Q14141-4;B1AMS2;Q14141;F5H1J5;B4E049;Q14141-3	Septin-6	2006-09-01	0.675652	NaN
2715	Q9P0L0;Q9P0L0-2;J3QKM9	Q9P0L0;Q9P0L0-2	Vesicle-associated membrane protein-associated protein A	VAPA	0.668439	NaN
892	P53680;M0R0N4;M0QYZ2;P53680-2;M0QZ21;M0R1S0	P53680;M0R0N4;M0QYZ2;P53680-2;M0QZ21	AP-2 complex subunit sigma	AP2S1	0.666083	NaN
1148	P04181;P04181-2	P04181;P04181-2	Ornithine aminotransferase, mitochondrial;Ornithine aminotransferase, hepatic form;Ornithine aminotransferase, renal form	OAT	0.664579	0.777054
1272	P11413;P11413-2;P11413-3;E7EUI8;E7EM57;E9PD92	P11413;P11413-2;P11413-3;E7EUI8;E7EM57;E9PD92	Glucose-6-phosphate 1-dehydrogenase	G6PD	0.664458	-0.352087
1476	P30740;B4DNT0	P30740;B4DNT0	Leukocyte elastase inhibitor	SERPINB1	0.66269	-0.584184
1951	Q10713;B4DKL3;Q5SXN9	Q10713;B4DKL3	Mitochondrial-processing peptidase subunit alpha	PMPCA	0.662447	NaN
2049	Q14696;H0YLI4;B4DW84	Q14696	LDLR chaperone MESD	MESDC2	0.658918	NaN
842	J3KS22;Q7Z4W1;J3QS36;J3KSZ5;J3QL34;J3QS45;J3KRZ4	J3KS22;Q7Z4W1;J3QS36;J3KSZ5;J3QL34;J3QS45;J3KRZ4	L-xylulose reductase	DCXR	0.65858	NaN
1866	P78324-4;P78324;P78324-2;Q5TFQ8;H3BUA5;H3BRP9;Q9P1W8-3;H3BV43;H3BML4;H9KV29;O00241-2;H3BQ21;Q9P1W8-4;Q9P1W8-2;Q9P1W8;O00241;H3BTT9	P78324-4;P78324;P78324-2;Q5TFQ8	Tyrosine-protein phosphatase non-receptor type substrate 1;Signal-regulatory protein beta-1 isoform 3	SIRPA;SIRPB1	0.655903	0.170658
1507	P34932	P34932	Heat shock 70 kDa protein 4	HSPA4	0.654795	0.689939
2474	Q96QK1;I3L4S0;I3L4P4	Q96QK1	Vacuolar protein sorting-associated protein 35	VPS35	0.654265	-1.05274
103	O15372;B3KS98;E5RGU4;E5RJT0;E5RFW7;E5RFH0;E5RHC7;E5RH59	O15372;B3KS98;E5RGU4;E5RJT0	Eukaryotic translation initiation factor 3 subunit H	EIF3H;EIF3S3	0.647997	0.459065
1465	P30084	P30084	Enoyl-CoA hydratase, mitochondrial	ECHS1	0.647613	0.0302037
1621	P49247	P49247	Ribose-5-phosphate isomerase	RPIA	0.644981	NaN
2657	Q9NR12;Q9NR12-2;Q9NR12-3;D6RF83;Q9NR12-5;H7BYK4;Q9NR12-6;Q9NR12-4;D6RH06;D6RAN1;H0Y8W6	Q9NR12;Q9NR12-2;Q9NR12-3;D6RF83;Q9NR12-5;H7BYK4;Q9NR12-6;Q9NR12-4;D6RH06;D6RAN1	PDZ and LIM domain protein 7	PDLIM7	0.643379	NaN
492	E9PI88;O60547	E9PI88;O60547	GDP-mannose 4,6 dehydratase	GMDS	0.638514	0.230319
2078	Q15365;F8VTZ0;H3BSP4;C9K0A2;F8WC71;C9IZV9;C9J7A9;C9JSA6;C9J5V4;C9JTY5;C9JZY3;C9J0A4;P57723-2;P57723	Q15365	Poly(rC)-binding protein 1	PCBP1	0.635138	-0.936699
1758	P61088;F8VQQ8;F8VSD4;F8VV71;Q5JXB2;F8VZ29	P61088;F8VQQ8;F8VSD4;F8VV71;Q5JXB2	Ubiquitin-conjugating enzyme E2 N;Putative ubiquitin-conjugating enzyme E2 N-like	UBE2N;UBE2NL	0.635043	-1.33078
1087	O95292;E5RK64;O95292-2	O95292;E5RK64;O95292-2	Vesicle-associated membrane protein-associated protein B/C	VAPB	0.634639	1.09065
1466	P30085;Q5T0D2;E9PGI8	P30085;Q5T0D2	UMP-CMP kinase	CMPK1	0.633286	-0.741556
1765	P61221;D6R9I9;D6RGF4;H0Y990	P61221;D6R9I9	ATP-binding cassette sub-family E member 1	ABCE1	0.628692	0.0201608
1915	Q04446;E9PGM4	Q04446;E9PGM4	1,4-alpha-glucan-branching enzyme	GBE1	0.627439	0.220125
2364	Q8WXF1-2;Q8WXF1	Q8WXF1-2;Q8WXF1	Paraspeckle component 1	PSPC1	0.625361	-1.03357
1600	P46940;H0YLE8;F2Z2E2;Q86VI3;H0YKA5;E9PDT6	P46940;H0YLE8	Ras GTPase-activating-like protein IQGAP1	IQGAP1	0.624937	-0.607456
844	Q07955;J3KTL2;Q07955-3;Q07955-2;J3KSR8;J3QQV5;J3KSW7	Q07955;J3KTL2;Q07955-3;Q07955-2	Serine/arginine-rich splicing factor 1	SRSF1	0.624772	-1.04355
1146	P04080	P04080	Cystatin-B	CSTB	0.624112	-0.403656
135	B4DH53;Q66K74;M0QXQ9;M0R1J2;M0QY41	B4DH53;Q66K74	Microtubule-associated protein 1S;MAP1S heavy chain;MAP1S light chain	MAP1S	0.622816	NaN
1288	P13489;E9PMJ3;E9PLZ3;E9PIM9;E9PMN0;E9PIK5;H0YCR7;E9PMA9	P13489;E9PMJ3;E9PLZ3;E9PIM9	Ribonuclease inhibitor	RNH1	0.622604	-1.54889
2523	Q9BSJ8;Q9BSJ8-2	Q9BSJ8;Q9BSJ8-2	Extended synaptotagmin-1	ESYT1	0.621356	NaN
2039	Q14315;Q14315-2	Q14315;Q14315-2	Filamin-C	FLNC	0.617456	-0.126865
2463	Q96KP4;Q96KP4-2;J3QKT2;J3KSV5;J3QQN6;J3QR27;J3QLU1;J3QKQ0;J3QRD0;J3QL02;J3QRA8;J3KSS4;J3KRD5;J3QRP4;J3QRH4	Q96KP4;Q96KP4-2	Cytosolic non-specific dipeptidase	CNDP2	0.612725	0.971957
1320	P15531;P15531-2	P15531;P15531-2	Nucleoside diphosphate kinase A	NME1	0.612398	-0.0517887
2353	Q8WU90;H7C466;F8WF67;F8WB26;B4DMW2	Q8WU90	Zinc finger CCCH domain-containing protein 15	ZC3H15	0.612328	NaN
32	H3BMT0;H3BTV5;H3BU16;Q9H910-2;A6NGP5;Q9H910;H3BMV3;B4DLH4;H3BMM8;B4E1P3	H3BMT0;H3BTV5;H3BU16;Q9H910-2;A6NGP5;Q9H910;H3BMV3;B4DLH4	Hematological and neurological expressed 1-like protein	HN1L	0.612281	NaN
2095	Q15691	Q15691	Microtubule-associated protein RP/EB family member 1	MAPRE1	0.610482	0.157488
1861	P68032;P63267;P68133;P62736;Q5T8M8;A6NL76;Q5T8M7;P63267-2;F8WB63;B8ZZJ2;C9JFL5;F6UVQ4;F6QUT6	P68032;P63267;P68133;P62736;Q5T8M8;A6NL76;Q5T8M7;P63267-2	Actin, alpha cardiac muscle 1;Actin, gamma-enteric smooth muscle;Actin, alpha skeletal muscle;Actin, aortic smooth muscle	ACTC1;ACTG2;ACTA1;ACTA2	0.606448	-1.39682
1804	P62312	P62312	U6 snRNA-associated Sm-like protein LSm6	LSM6	0.606075	0.00936449
710	H0Y9C1;Q96LI5;H0Y9Z5;D6RGK9;Q96LI5-2;H0YA76;Q9ULM6	H0Y9C1;Q96LI5;H0Y9Z5;D6RGK9;Q96LI5-2	CCR4-NOT transcription complex subunit 6-like	CNOT6L	0.604563	NaN
65	Q16643;A8MV58;Q16643-2;D6R9W4;D6RFI1;F8W9Z3;D6R9Q9;D6RCR4	Q16643;A8MV58;Q16643-2;D6R9W4	Drebrin	DBN1	0.604494	-0.0401025
2595	Q9H3K6;Q9H3K6-2;H3BV85;H3BTW0;H3BVE0	Q9H3K6;Q9H3K6-2;H3BV85;H3BTW0;H3BVE0	BolA-like protein 2	BOLA2;BOLA2B;LOC101060252	0.602216	NaN
2425	Q96CN7;E7ENF9;D6RGE2;D6RE73	Q96CN7;E7ENF9;D6RGE2;D6RE73	Isochorismatase domain-containing protein 1	ISOC1	0.602054	0.0701711
1313	P15121;E9PCX2;E9PEF9;C9JRZ8-2;C9JRZ8	P15121;E9PCX2	Aldose reductase	AKR1B1	0.60145	-0.262063
1931	Q07666-2;Q07666;Q07666-3;Q5VWX1	Q07666-2;Q07666;Q07666-3	KH domain-containing, RNA-binding, signal transduction-associated protein 1	KHDRBS1	0.59846	NaN
1044	O75369-2;O75369-9;O75369;O75369-8;O75369-6;O75369-3;E7EN95;O75369-7;O75369-5;O75369-4;H7C5L4;Q8WXT3	O75369-2;O75369-9;O75369;O75369-8;O75369-6;O75369-3;E7EN95;O75369-7;O75369-5;O75369-4	Filamin-B	FLNB	0.591047	-0.23425
1840	P62993;J3KT38;P62993-2;J3QRL5;J3QLF6	P62993;J3KT38;P62993-2;J3QRL5	Growth factor receptor-bound protein 2	GRB2	0.589918	0.176834
1795	P62263;E5RH77;H0YB22	P62263;E5RH77;H0YB22	40S ribosomal protein S14	RPS14	0.5884	0.987758
2136	Q4G0F5;E9PRT4	Q4G0F5;E9PRT4	Vacuolar protein sorting-associated protein 26B	VPS26B	0.579414	-0.274593
1622	P49257	P49257	Protein ERGIC-53	LMAN1	0.578683	0.750223
1447	P28838-2;P28838;H0Y9Q1;H0Y983	P28838-2;P28838	Cytosol aminopeptidase	LAP3	0.577404	0.764834
1555	P40925;P40925-3;P40925-2;B9A041;B8ZZ51;C9JF79;C9JRL4;C9JLV6;F8WFC2;C9IZI0	P40925;P40925-3;P40925-2;B9A041;B8ZZ51;C9JF79	Malate dehydrogenase, cytoplasmic;Malate dehydrogenase	MDH1	0.576811	0.610941
1978	Q13200;E7EW34;E9PCS3;H7C1H2;H7C2Q3;C9JPC0;F8WBS8	Q13200;E7EW34;E9PCS3	26S proteasome non-ATPase regulatory subunit 2	PSMD2	0.576561	-0.688448
2051	Q14764;H3BQK6;H3BRL2;H3BUK7;H3BNF6;H3BP76;H3BPZ2;H3BNF2;H3BUP3;H3BQE7;I3L155	Q14764	Major vault protein	MVP	0.57501	1.62793
155	B4DNI9;Q8N1B4	B4DNI9;Q8N1B4	Vacuolar protein sorting-associated protein 52 homolog	VPS52	0.572393	NaN
1739	P60174-1;P60174;P60174-4	P60174-1;P60174;P60174-4	Triosephosphate isomerase	TPI1	0.572234	1.10672
2511	Q9BR76;F5H390;E7EW44;F5H0D2;A9Z1Z3-3;A9Z1Z3	Q9BR76	Coronin-1B	CORO1B	0.57187	-0.518244
1761	P61158;B4DXW1;F5H3P5;Q9P1U1-2;Q9P1U1;Q9P1U1-3;H7C4J1;Q9C0K3;C9IZN3	P61158;B4DXW1;F5H3P5	Actin-related protein 3	ACTR3	0.570121	-0.10452
2018	Q13813-3	Q13813-3	Spectrin alpha chain, non-erythrocytic 1	SPTAN1	0.566674	0.642198
851	J3QRT5;P13598;J3QKR4;J3QQX6;J3QRQ1;J3QQR8	J3QRT5;P13598;J3QKR4;J3QQX6;J3QRQ1;J3QQR8	Intercellular adhesion molecule 2	ICAM2	0.566017	-0.144588
1125	P00492	P00492	Hypoxanthine-guanine phosphoribosyltransferase	HPRT1	0.56475	-0.0575481
1381	P21980;B4DIT7;F5H6P0;P21980-2;A2A299;P21980-3;A2A2A0;P49221	P21980;B4DIT7;F5H6P0;P21980-2	Protein-glutamine gamma-glutamyltransferase 2	TGM2	0.564523	-2.46997
829	Q9NTK5;J3KQ32;Q9NTK5-2;Q9NTK5-3;C9JTK6;C9JCJ9	Q9NTK5;J3KQ32;Q9NTK5-2;Q9NTK5-3	Obg-like ATPase 1	OLA1	0.564071	-0.016779
90	O43847;O43847-2;B1AKJ5;G3V1R5;F5H7V1;H0Y5G9	O43847;O43847-2;B1AKJ5;G3V1R5;F5H7V1	Nardilysin	NRD1	0.563596	0.740189
1607	P48147	P48147	Prolyl endopeptidase	PREP	0.561496	-0.0238437
1650	P50148;B1AM21;G3V1P7;E7EUG4;F5H1G8;B7Z3F7;E9PC54;B3KXS2;P19086;Q14344;Q03113	P50148;B1AM21	Guanine nucleotide-binding protein G(q) subunit alpha	GNAQ	0.56109	NaN
60	J3KR23;P53990-2;P53990;P53990-4;A8KAH5;H3BMU1;H3BUI0;P53990-3;H3BQF7;F5GXM3;J3QLU7;H3BRE2	J3KR23;P53990-2;P53990;P53990-4;A8KAH5;H3BMU1;H3BUI0;P53990-3;H3BQF7	IST1 homolog	IST1	0.560841	NaN
2106	Q16222-3;Q16222;Q16222-2;B1AR80	Q16222-3;Q16222;Q16222-2	UDP-N-acetylhexosamine pyrophosphorylase;UDP-N-acetylgalactosamine pyrophosphorylase;UDP-N-acetylglucosamine pyrophosphorylase	UAP1	0.560232	0.609981
2628	Q9HC38-2;Q9HC38;B7Z403;I3L3Q4;Q9HC38-3;I3L1I0;I3L1F4;I3NI27;I3NI24;I3L2C2;I3L277	Q9HC38-2;Q9HC38;B7Z403;I3L3Q4;Q9HC38-3	Glyoxalase domain-containing protein 4	GLOD4	0.559353	0.419179
1984	Q13263-2;Q13263;M0R0K9;M0R3C0;M0R2I3	Q13263-2;Q13263;M0R0K9	Transcription intermediary factor 1-beta	TRIM28	0.558812	-0.766365
2355	Q8WUM4;Q8WUM4-2;C9IZF9;F8WEQ7;F8WBR8;F8WDK9	Q8WUM4;Q8WUM4-2	Programmed cell death 6-interacting protein	PDCD6IP	0.556854	0.252917
2699	Q9NYL9;H0YKU1;H0YNJ8;H0YNU8	Q9NYL9;H0YKU1;H0YNJ8	Tropomodulin-3	TMOD3	0.556831	-0.372708
2829	Q9Y281;G3V5P4;F8WDN3;G3V2U0	Q9Y281;G3V5P4	Cofilin-2	CFL2	0.556584	NaN
1608	P48163;B4DZ70;F5H4W0	P48163;B4DZ70;F5H4W0	NADP-dependent malic enzyme;Malic enzyme	ME1	0.554359	0.440206
511	E9PLK3;P55786;B7Z463;E5RJ24;E7EWZ2;A6NEC2;F5GZY4;H0YAQ6;E9PP11;A6NEC2-2;H0YDG0;E9PJ74;L7N488;H0YCQ5;E9PRQ5;E9PJY4;E9PPD4;A6NEC2-3;E9PI82;E9PJF9;E9PPZ2	E9PLK3;P55786;B7Z463	Puromycin-sensitive aminopeptidase	NPEPPS	0.554314	0.847666
866	K7EJR3;P48556;K7EJC1;K7ERW6;K7ENY6	K7EJR3;P48556;K7EJC1	26S proteasome non-ATPase regulatory subunit 8	PSMD8	0.550076	-0.899035
1074	O94760;O94760-2;B4DYP1;B4DGT0	O94760;O94760-2;B4DYP1;B4DGT0	N(G),N(G)-dimethylarginine dimethylaminohydrolase 1	DDAH1	0.549337	0.329534
2804	Q9UNF0-2;Q9UNF0;B0QYG7;B0QYG8;H0Y923	Q9UNF0-2;Q9UNF0	Protein kinase C and casein kinase substrate in neurons protein 2	PACSIN2	0.548308	0.034461
1350	P17987;E7EQR6;F5H282;E7ERF2;F5GZ03;F5GZI8;F5H136;F5H676;F5GYL4;F5H726;F5H7Y1	P17987;E7EQR6;F5H282;E7ERF2	T-complex protein 1 subunit alpha	TCP1	0.546274	-0.881705
1497	P32455;H3BNS1;Q9H0R5	P32455	Interferon-induced guanylate-binding protein 1	GBP1	0.54431	NaN
2391	Q92890;Q92890-1;Q92890-3;A6NJ11;C9J6N9;C9JNP9;C9IZG3	Q92890;Q92890-1;Q92890-3;A6NJ11	Ubiquitin fusion degradation protein 1 homolog	UFD1L	0.540769	NaN
2598	Q9H444;Q96CF2	Q9H444	Charged multivesicular body protein 4b	CHMP4B	0.538834	0.735462
2836	Q9Y2L1;G3V1J5;Q9Y2L1-2;F2Z2C0	Q9Y2L1;G3V1J5;Q9Y2L1-2;F2Z2C0	Exosome complex exonuclease RRP44	DIS3	0.538656	NaN
1186	P07195;A8MW50;C9J7H8;F5H793	P07195;A8MW50;C9J7H8	L-lactate dehydrogenase B chain;L-lactate dehydrogenase	LDHB	0.53748	0.829161
1935	Q08209-2;Q08209;E7ETC2;A1A441;Q08209-3;A8W6Z8;E9PPC8;E9PK68	Q08209-2;Q08209;E7ETC2;A1A441;Q08209-3;A8W6Z8	Serine/threonine-protein phosphatase 2B catalytic subunit alpha isoform;Serine/threonine-protein phosphatase	PPP3CA	0.535084	-0.598615
1360	P19367;P19367-4;P19367-2;P19367-3;E7ENR4;B1AR63;Q2TB90;B1AR62;B1AR61;P52790;Q2TB90-3;Q2TB90-2	P19367;P19367-4;P19367-2;P19367-3;E7ENR4	Hexokinase-1	HK1	0.534021	0.0148181
2485	Q99436;Q5TBG5;B4E0P1	Q99436	Proteasome subunit beta type-7	PSMB7	0.532671	1.16815
540	F2Z2Y6;O95777;C9JNV3;C9JIZ0	F2Z2Y6;O95777;C9JNV3	N-alpha-acetyltransferase 38, NatC auxiliary subunit	NAA38	0.531786	NaN
2224	Q6UXN9	Q6UXN9	WD repeat-containing protein 82	WDR82	0.529511	NaN
770	H3BV90;Q6FI81;H3BT65;Q6FI81-3;H3BUG4;H3BPG7;H3BQ23;Q6FI81-2	H3BV90;Q6FI81;H3BT65;Q6FI81-3;H3BUG4;H3BPG7;H3BQ23	Anamorsin	CIAPIN1	0.529224	NaN
2765	Q9UI12-2;Q9UI12;G3V126;E5RK31;E5RJG1;E5RG49;E5RHH0;E5RG90;E5RFZ9	Q9UI12-2;Q9UI12;G3V126	V-type proton ATPase subunit H	ATP6V1H	0.528739	NaN
2400	Q93052;C9JUT4;C9JXK9;C9JE51;C9J2R5;C9JIY7;C9JT42;C9J3U9;C9J1K7;C9J5C8;C9J4E3	Q93052;C9JUT4;C9JXK9	Lipoma-preferred partner	LPP	0.528562	NaN
179	Q15717;B4DVB8;M0QZR9;M0R055	Q15717;B4DVB8;M0QZR9	ELAV-like protein 1	ELAVL1	0.526688	-1.86518
2798	Q9UMS4;F5GY56;H0YGF3;F5H2I0;H0YGZ5	Q9UMS4	Pre-mRNA-processing factor 19	PRPF19	0.525631	-0.305183
2835	Q9Y2G5-2;Q9Y2G5-1;Q9Y2G5;H7C2T5	Q9Y2G5-2;Q9Y2G5-1;Q9Y2G5;H7C2T5	GDP-fucose protein O-fucosyltransferase 2	POFUT2	0.521586	NaN
1911	Q02790;F5H1U3;H0YFG2;F5H120	Q02790	Peptidyl-prolyl cis-trans isomerase FKBP4;Peptidyl-prolyl cis-trans isomerase FKBP4, N-terminally processed	FKBP4	0.519239	-0.714833
50	A6NNI4;P21926;G8JLH6;F5GXT1	A6NNI4;P21926;G8JLH6	CD9 antigen	CD9	0.516742	1.7476
1728	P55263;P55263-3;P55263-2;B7Z800	P55263;P55263-3;P55263-2;B7Z800	Adenosine kinase	ADK	0.516589	0.258368
481	H0Y8C4;E9PFR3;Q14738;Q14738-3;Q14738-2;H7C5Q9	H0Y8C4;E9PFR3;Q14738;Q14738-3;Q14738-2	Serine/threonine-protein phosphatase 2A 56 kDa regulatory subunit delta isoform	PPP2R5D	0.515146	NaN
1177	P06703	P06703	Protein S100-A6	S100A6	0.513922	-0.0887408
365	D6RGI3;Q9NVA2;D6RER5;Q9NVA2-2;D6RDU5;H0Y961;D6RDP1;D6R9Y6;H0Y9G8	D6RGI3;Q9NVA2;D6RER5;Q9NVA2-2;D6RDU5	Septin-11	2011-09-01	0.510585	0.299239
2639	Q9NP92	Q9NP92	28S ribosomal protein S30, mitochondrial	MRPS30	0.509997	NaN
2273	Q86VP6;Q86VP6-2;Q86VP6-3;H0YH27;O75155-2;O75155;F8WBB8	Q86VP6;Q86VP6-2	Cullin-associated NEDD8-dissociated protein 1	CAND1	0.508539	-0.789625
2738	Q9UBQ0;Q9UBQ0-2;H3BLV8;F8VXU5;Q05DG7	Q9UBQ0;Q9UBQ0-2;H3BLV8;F8VXU5	Vacuolar protein sorting-associated protein 29	VPS29	0.507821	-0.396821
1236	P09496-2;P09496-4;P09496-3;P09496;F8WF69;F5H6N3;C9J8P9;C9JND5	P09496-2;P09496-4;P09496-3;P09496;F8WF69	Clathrin light chain A	CLTA	0.504064	0.420721
1603	P47756-2;B1AK87;B1AK88;P47756;B1AK85;F6USW4;F6Q0E3	P47756-2;B1AK87;B1AK88;P47756;B1AK85;F6USW4	F-actin-capping protein subunit beta	CAPZB	0.503695	-0.329164
655	P59998;F8WCF6;P59998-3;F8WDD7;H7C0A3;P59998-2;F6TTL5;F8WE39;F8WDW3	P59998;F8WCF6;P59998-3;F8WDD7;H7C0A3;P59998-2;F6TTL5	Actin-related protein 2/3 complex subunit 4	ARPC4;ARPC4-TTLL3	0.50337	0.101691
957	O15145;C9JZD1;F8VR50	O15145;C9JZD1	Actin-related protein 2/3 complex subunit 3	ARPC3	0.502459	-0.420364
951	O15067;F5GWT9;H0YGH1;J3QSG0;J3QSH6;J3KT98;J3KTL4;J3KTQ5;J3QL39	O15067;F5GWT9	Phosphoribosylformylglycinamidine synthase	PFAS	0.502243	0.526413
623	F8VXY0;F8VRQ1;P09651-2;F8W6I7;P09651;P09651-3;F8VSB5;F8W1S7;F8VZ49;F8VTQ5;Q32P51;F8W646;H0YH80;J3KQA8;F8VYN5	F8VXY0;F8VRQ1;P09651-2;F8W6I7;P09651;P09651-3;F8VSB5;F8W1S7;F8VZ49;F8VTQ5;Q32P51	Heterogeneous nuclear ribonucleoprotein A1;Heterogeneous nuclear ribonucleoprotein A1-like 2	HNRNPA1;HNRNPA1L2	0.501723	-0.0841669
1639	P49721	P49721	Proteasome subunit beta type-2	PSMB2	0.500641	0.985236
1572	P42704;B8ZZ38;C9JCA9;H7C3W8;Q9NP80-3;C9JN30;Q9NP80-2;J3KPL1;Q9NP80	P42704	Leucine-rich PPR motif-containing protein, mitochondrial	LRPPRC	0.49917	0.46183
1725	P55145;H7C2D6	P55145	Mesencephalic astrocyte-derived neurotrophic factor	MANF	0.497917	-0.238244
1051	O75531	O75531	Barrier-to-autointegration factor;Barrier-to-autointegration factor, N-terminally processed	BANF1	0.497593	NaN
932	O00764;F2Z2Y4;O00764-3;O00764-2;A8MV33	O00764;F2Z2Y4;O00764-3;O00764-2	Pyridoxal kinase	PDXK	0.495889	0.312364
2050	Q14697;Q14697-2;F5H6X6;E9PKU7;E9PNH1;H0YFL4	Q14697;Q14697-2;F5H6X6;E9PKU7	Neutral alpha-glucosidase AB	GANAB	0.495479	-1.94187
2027	Q14103-3;Q14103;H0Y8G5;H0YA96;Q14103-4;B4DTC3;Q14103-2;D6RAF8;D6RF44;D6RD83;D6RBQ9;F5H6R6	Q14103-3;Q14103;H0Y8G5;H0YA96;Q14103-4;B4DTC3;Q14103-2;D6RAF8;D6RF44	Heterogeneous nuclear ribonucleoprotein D0	HNRNPD	0.494983	-0.880186
1546	P39023;G5E9G0;H7C422;B5MCW2;H7C3M2;F8WCR1;Q92901	P39023;G5E9G0;H7C422;B5MCW2	60S ribosomal protein L3	RPL3	0.494315	1.61704
1018	O60568;H7C2V1;H7C2S8;H7C0B8;C9JIX5;C9JU11;H7C2A8	O60568	Procollagen-lysine,2-oxoglutarate 5-dioxygenase 3	PLOD3	0.494057	0.788535
924	O00505;H0Y4S9	O00505	Importin subunit alpha-4	KPNA3	0.494035	NaN
1814	P62701;A6NH36;C9JQ55	P62701	40S ribosomal protein S4, X isoform	RPS4X	0.493346	1.35362
1864	P68371;Q3ZCM7;M0R2D3;M0QY85;M0QZL7;M0R0X0;M0QY37;M0QX14;M0R2T4;F8W813	P68371	Tubulin beta-4B chain	TUBB4B	0.489369	-1.85618
1474	P30566;E7ERF4;P30566-2	P30566;E7ERF4;P30566-2	Adenylosuccinate lyase	ADSL	0.488896	-0.572959
2673	Q9NSE4;F6SBX2	Q9NSE4;F6SBX2	Isoleucine--tRNA ligase, mitochondrial	IARS2	0.488274	0.125917
572	F5H7C4;F5H6G9;F5H199;H0YFW5;Q8IXL7-2;Q8IXL7;H7C2B7	F5H7C4;F5H6G9;F5H199;H0YFW5;Q8IXL7-2;Q8IXL7;H7C2B7	Methionine-R-sulfoxide reductase B3	MSRB3	0.488231	NaN
2035	Q14195-2;Q14195;F5GWI3;H0YBT4;D6RF19;H0YB87;Q14117	Q14195-2;Q14195	Dihydropyrimidinase-related protein 3	DPYSL3	0.486323	0.326869
1160	P05120;H7C004;H7BYS2;E7EPJ9;E7ERB5;E9PDK7	P05120;H7C004;H7BYS2	Plasminogen activator inhibitor 2	SERPINB2;SERPINB10	0.485103	0.803185
2862	Q9Y3Z3;Q9Y3Z3-2	Q9Y3Z3;Q9Y3Z3-2	Deoxynucleoside triphosphate triphosphohydrolase SAMHD1	SAMHD1	0.484011	NaN
2408	Q96A72;F5H6P7;F5H6N1;A6NEC0;F5H3U9;F5H124	Q96A72;F5H6P7;F5H6N1;A6NEC0	Protein mago nashi homolog 2	MAGOHB	0.48337	0.117281
1888	Q00610-2;Q00610;J3KS13;K7EJJ5;J3KRF5;J3KSQ2;J3QL20;F5H5N6	Q00610-2;Q00610	Clathrin heavy chain 1	CLTC	0.482322	0.33132
2345	Q8TD19;G3V459	Q8TD19	Serine/threonine-protein kinase Nek9	NEK9	0.480764	NaN
1950	Q10570;E9PIM1	Q10570	Cleavage and polyadenylation specificity factor subunit 1	CPSF1	0.480166	NaN
916	O00410;O00410-3;H0Y8C6;B4E0R6;O00410-2;E7ETV3;E7EQT5;E7EV12;C9JMV5;H0Y3V4;C9JZD8;E7EWK4;E7EX05;C9JZ53;C9JQT6;E7ESA1;E7ESZ1;E7ETV8;C9J875;C9JXE0;C9J5I6	O00410;O00410-3;H0Y8C6;B4E0R6;O00410-2	Importin-5	IPO5	0.479121	-0.374014
2291	Q8IVM0;Q8IVM0-2	Q8IVM0;Q8IVM0-2	Coiled-coil domain-containing protein 50	CCDC50	0.47844	0.839212
1738	P58546;C9JL85	P58546;C9JL85	Myotrophin	MTPN	0.47812	-0.284606
1070	O76003	O76003	Glutaredoxin-3	GLRX3	0.478035	-1.14956
1480	P31150;G5E9U5	P31150	Rab GDP dissociation inhibitor alpha	GDI1	0.474142	0.498592
888	O15382;M0QXF9;B3KSI3;M0QZ10;O15382-2;M0QZP4;M0R2K7	O15382;M0QXF9;B3KSI3;M0QZ10;O15382-2;M0QZP4	Branched-chain-amino-acid aminotransferase, mitochondrial;Branched-chain-amino-acid aminotransferase	BCAT2	0.472656	0.762891
98	F8W020;F8VY35;B3KNT8;F8W0J6;F5H4R6;H0YIV4;P55209;H0YHC3;F8W118;F8VV59;B7Z9C2;F5H1X5;H0YH88;F8VXI6;F8VUX1;F8VRJ2;F8VVB5;B3KV44	F8W020;F8VY35;B3KNT8;F8W0J6;F5H4R6;H0YIV4;P55209;H0YHC3;F8W118;F8VV59;B7Z9C2;F5H1X5;H0YH88;F8VXI6;F8VUX1;F8VRJ2;F8VVB5;B3KV44	Nucleosome assembly protein 1-like 1	NAP1L1	0.467719	0.0969425
988	O43491;O43491-3;E9PPD9;E9PHY5;O43491-2;E9PII3;E9PK52;Q6ZSX4;E9PPC9;Q6R5J7;E9PN54;E9PMV8;H0Y5B0	O43491;O43491-3;E9PPD9;E9PHY5;O43491-2;E9PII3;E9PK52;Q6ZSX4	Band 4.1-like protein 2	EPB41L2	0.467444	NaN
2269	Q86V21;Q86V21-2;F5GWW7;F8W8B5;Q86V21-3;F5H6X9;F5H4V2;F5H8J5;F5GYN1;F5GYW2	Q86V21;Q86V21-2	Acetoacetyl-CoA synthetase	AACS	0.465479	NaN
1388	P22392-2;Q32Q12;J3KPD9;P22392;E7ERL0;E5RHP0;O60361;C9K028	P22392-2;Q32Q12;J3KPD9;P22392;E7ERL0	Nucleoside diphosphate kinase B;Nucleoside diphosphate kinase	NME2;NME1-NME2;NME1	0.464973	-0.0963638
943	O14908;K7EM11;O14908-2;K7ELJ2;K7ESN1	O14908;K7EM11;O14908-2	PDZ domain-containing protein GIPC1	GIPC1	0.464255	NaN
1636	P49591;Q5T5C7	P49591;Q5T5C7	Serine--tRNA ligase, cytoplasmic	SARS	0.462357	NaN
958	O15212;A2AB88	O15212;A2AB88	Prefoldin subunit 6	PFDN6	0.460673	0.118126
1685	P51991	P51991	Heterogeneous nuclear ribonucleoprotein A3	HNRNPA3	0.45941	-0.0761247
2205	Q9Y3B3-2;Q9Y3B3;Q6JUT2	Q9Y3B3-2;Q9Y3B3;Q6JUT2	Transmembrane emp24 domain-containing protein 7;TIR domain-containing adapter molecule 2	TMED7;TICAM2	0.453011	NaN
1122	P00390-2;P00390-3;P00390;P00390-5;P00390-4;H0YBD4;E5RI06;H0YC68	P00390-2;P00390-3;P00390;P00390-5;P00390-4	Glutathione reductase, mitochondrial	GSR	0.451149	1.27477
285	C9J9K3;P08865;A6NE09;C9JQR9	C9J9K3;P08865;A6NE09	40S ribosomal protein SA	RPSA;RPSAP58	0.449958	1.12889
2650	Q9NQ88	Q9NQ88	Fructose-2,6-bisphosphatase TIGAR	TIGAR	0.449582	-0.689187
1286	P12956;B1AHC9;B1AHC8;F5H1I8	P12956;B1AHC9;B1AHC8;F5H1I8	X-ray repair cross-complementing protein 6	XRCC6	0.449415	-1.25466
333	C9JZG9;C9JZY6;P62256;H7C4M9;C9J8Q9;P62256-2	C9JZG9;C9JZY6;P62256;H7C4M9;C9J8Q9;P62256-2	Ubiquitin-conjugating enzyme E2 H	UBE2H	0.448642	-0.604665
2863	Q9Y490;Q5TCU6	Q9Y490;Q5TCU6	Talin-1	TLN1	0.447599	-1.36826
1243	P09960;P09960-4;P09960-2;P09960-3;B4DEH5	P09960;P09960-4;P09960-2;P09960-3	Leukotriene A-4 hydrolase	LTA4H	0.446265	0.323467
882	K7ER15;Q9H0R4;K7EMY7;Q9H0R4-2;K7EJQ8;K7EQD2	K7ER15;Q9H0R4;K7EMY7;Q9H0R4-2	Haloacid dehalogenase-like hydrolase domain-containing protein 2	HDHD2	0.446036	NaN
582	F5H2U1;P35520;P35520-2;H7C2H4;H7C1W6;H7C2W0	F5H2U1;P35520;P35520-2;H7C2H4	Cystathionine beta-synthase	CBS	0.445869	NaN
328	P55196-2;P55196-3;C9JX92;P55196-1;P55196-6;Q5TIG5;P55196;A8MQ02;J3KN01;P55196-5;H0Y7R8	P55196-2;P55196-3;C9JX92;P55196-1;P55196-6;Q5TIG5;P55196;A8MQ02;J3KN01;P55196-5;H0Y7R8	Afadin	MLLT4	0.445307	NaN
66	O43660-2;O43660;A8MW61;H0YA24;H0YAA2	O43660-2;O43660;A8MW61;H0YA24	Pleiotropic regulator 1	PLRG1	0.445203	NaN
865	Q15029-2;K7EJ81;Q15029;K7EP67;K7EJ74	Q15029-2;K7EJ81;Q15029	116 kDa U5 small nuclear ribonucleoprotein component	EFTUD2	0.444557	-0.0960208
37	P63092-3;P63092-2;P63092;A6NI00;Q5JWF2-2;Q5JWF2;A2A2R6;Q5JWD1;H0Y7E8;Q5JWE9;H0Y7F4;P38405;P38405-2	P63092-3;P63092-2;P63092;A6NI00;Q5JWF2-2;Q5JWF2	Guanine nucleotide-binding protein G(s) subunit alpha isoforms short;Guanine nucleotide-binding protein G(s) subunit alpha isoforms XLas	GNAS	0.443185	-0.703221
2376	Q92598-2;Q92598;B4DYH1;Q92598-3;B4DY72;Q5TBM3	Q92598-2;Q92598;B4DYH1;Q92598-3;B4DY72	Heat shock protein 105 kDa	HSPH1	0.438431	-0.044397
1692	P52735-3;P52735-2;P52735	P52735-3;P52735-2;P52735	Guanine nucleotide exchange factor VAV2	VAV2	0.437664	NaN
76	Q9Y262;B0QY89;Q9Y262-2;J3KN35;B0QY90;C9JHP4;C9K0Q7;H7C3A0;H0Y7E6	Q9Y262;B0QY89;Q9Y262-2;J3KN35;B0QY90	Eukaryotic translation initiation factor 3 subunit L	EIF3L	0.437064	0.346538
1891	Q00796;H0YLA4;B7Z3A6;H0YKB3	Q00796;H0YLA4	Sorbitol dehydrogenase	SORD	0.436174	-1.20427
2037	Q14247;Q14247-3;Q14247-2;H7C314;B4E358;H0YEV2;H0YCD9;E9PKG3;E9PP90	Q14247;Q14247-3;Q14247-2;H7C314	Src substrate cortactin	CTTN	0.434623	0.456663
1584	P45974-2;P45974;F5H571;H7C5J3;Q92995-2;Q92995	P45974-2;P45974	Ubiquitin carboxyl-terminal hydrolase 5	USP5	0.434313	-1.54755
1238	Q6P452;P09525;B4DDF9	Q6P452;P09525;B4DDF9	Annexin;Annexin A4	ANXA4	0.432371	0.382877
689	P35080-2;G5E9Q6;C9J0J7	P35080-2;G5E9Q6;C9J0J7	Profilin-2;Profilin	PFN2	0.4286	NaN
1517	P35579;P35579-2;Q5BKV1;B1AH99;REV__E7EQT4;REV__Q9UKV3-5;REV__Q9UKV3	P35579;P35579-2	Myosin-9	MYH9	0.427283	0.464688
617	F8VPD4;P27708;H7C2E4;H7C3Z5;H7BZB3;P31327-2;P31327;J3KQL0	F8VPD4;P27708	CAD protein;Glutamine-dependent carbamoyl-phosphate synthase;Aspartate carbamoyltransferase;Dihydroorotase	CAD	0.427201	-0.352263
1995	Q13442;F8WBW6	Q13442	28 kDa heat- and acid-stable phosphoprotein	PDAP1	0.427119	0.491438
1523	P35813-2;P35813;P35813-3;E9PKB5;E9PL75;E9PJN3;B8ZZF0;O75688-5;C9JIR6;O75688-4;O75688-2;O75688	P35813-2;P35813;P35813-3;E9PKB5	Protein phosphatase 1A	PPM1A	0.42681	NaN
1167	P05387;H0YDD8	P05387	60S acidic ribosomal protein P2	RPLP2	0.425146	1.4937
2828	Q9Y266	Q9Y266	Nuclear migration protein nudC	NUDC	0.424961	0.71464
1441	P28070	P28070	Proteasome subunit beta type-4	PSMB4	0.42375	1.09501
2082	Q15393;Q15393-3;Q15393-2;J3QL37;I3L4G7;J3QRB2;H3BMB0;J3QKV4	Q15393	Splicing factor 3B subunit 3	SF3B3	0.423545	0.00608242
1927	Q06323;H0YNE3;A6NJG9;H0YLU2;H0YKK6	Q06323;H0YNE3;A6NJG9	Proteasome activator complex subunit 1	PSME1	0.423422	-0.841732
814	Q96GX9;J3KN82;Q96GX9-3	Q96GX9;J3KN82;Q96GX9-3	Methylthioribulose-1-phosphate dehydratase	APIP	0.42252	NaN
1042	O75351	O75351	Vacuolar protein sorting-associated protein 4B	VPS4B	0.418896	NaN
2471	Q96Q11-2;Q96Q11	Q96Q11-2;Q96Q11	CCA tRNA nucleotidyltransferase 1, mitochondrial	TRNT1	0.418201	NaN
991	O43592;F8WDU6;F5GZM3;F5GYW6	O43592	Exportin-T	XPOT	0.41767	-1.44293
1666	P50990;B4DEM7;B4DQH4;H7C4C8;H7C2U0	P50990;B4DEM7;B4DQH4	T-complex protein 1 subunit theta	CCT8	0.415792	-0.836485
1317	P15311;E7EQR4	P15311;E7EQR4	Ezrin	EZR	0.414181	-0.355953
619	Q13838;Q13838-2;F8VQ10;Q5STU3;B4DP52;F6WLT2;F6UJC5;F6UN21;F6TRA5;F6S4E6;B4DIJ6;H0Y400;H0YCC6;F6R6M7;F6QYI9;K7EPJ3;F6QWI5;F6U6E2;K7EN69;F6S2B7;E7EMX2;K7ENP6;K7EL56;K7EIL8;F6SXL5;K7EN25	Q13838;Q13838-2;F8VQ10;Q5STU3;B4DP52;F6WLT2;F6UJC5;F6UN21;F6TRA5	Spliceosome RNA helicase DDX39B	DDX39B	0.413489	-0.66486
1648	P49915;F8W720	P49915;F8W720	GMP synthase [glutamine-hydrolyzing]	GMPS	0.412532	NaN
19	A5YKK6-2;A5YKK6;A5YKK6-3;A5YKK6-4;B5MDN3;H3BT18;H3BU44;H3BMZ2;H3BUY8;H3BPF1;H3BNB1;H3BR89;H3BVC9;H3BMH0	A5YKK6-2;A5YKK6;A5YKK6-3;A5YKK6-4	CCR4-NOT transcription complex subunit 1	CNOT1	0.412307	NaN
775	P22061;P22061-2;J3KP72;H7BY58;B7Z972;F8WDT3;F8WAV5;F8WAX2;C9J0F2;H7C4X2	P22061;P22061-2;J3KP72;H7BY58;B7Z972	Protein-L-isoaspartate(D-aspartate) O-methyltransferase;Protein-L-isoaspartate O-methyltransferase	PCMT1	0.410945	-0.595149
1356	P18669;P15259;Q8N0Y7	P18669	Phosphoglycerate mutase 1	PGAM1	0.410315	0.392579
2235	Q7L2H7;B4E2Q4;J3KNJ2;H0YCQ8;E9PRY0;E9PN86;E9PRI2;E7ESM3	Q7L2H7;B4E2Q4;J3KNJ2;H0YCQ8	Eukaryotic translation initiation factor 3 subunit M	EIF3M	0.407837	0.368003
223	B7Z1R5;P38606;C9JA17;C9JVW8	B7Z1R5;P38606	V-type proton ATPase catalytic subunit A	ATP6V1A	0.407188	-0.00808847
1493	P31948;G3XAD8;F5H0T1;F5H783;F5GXD8;H0YGI8	P31948;G3XAD8;F5H0T1	Stress-induced-phosphoprotein 1	STIP1	0.407188	-1.23134
1290	P13667;C9JMN9	P13667	Protein disulfide-isomerase A4	PDIA4	0.406336	0.765373
1809	P62333;H0YJC0;H0YJS8;H0YJX2;H0YJE9;H0YJT1	P62333	26S protease regulatory subunit 10B	PSMC6	0.40583	-0.792956
1374	P21281;H0YC04;C9JL73;P15313;H0YAT8;E5RGH6;C9JZ02;C9J5E3;C9JNS9	P21281	V-type proton ATPase subunit B, brain isoform	ATP6V1B2	0.405607	0.0734849
2566	Q9GZL7	Q9GZL7	Ribosome biogenesis protein WDR12	WDR12	0.404756	1.01534
1903	Q01813;Q01813-2;B1APP6;B1APP8;Q5VSR5;H0Y757;Q5VSR6;H0Y3Y3	Q01813;Q01813-2	6-phosphofructokinase type C	PFKP	0.402956	-0.869011
1298	P14174	P14174	Macrophage migration inhibitory factor	MIF	0.401056	1.33955
1645	P49773;D6RC06;D6REP8;D6RE99;D6RD60	P49773;D6RC06;D6REP8;D6RE99;D6RD60	Histidine triad nucleotide-binding protein 1	HINT1	0.400148	NaN
1785	P62136;P62136-2;E9PMD7;A6NNR3;F5H1L6;F5H037	P62136;P62136-2;E9PMD7;A6NNR3	Serine/threonine-protein phosphatase PP1-alpha catalytic subunit;Serine/threonine-protein phosphatase	PPP1CA	0.400148	-0.271934
1046	O75436;F5H4L7;O75436-2;G3V1N8	O75436;F5H4L7;O75436-2;G3V1N8	Vacuolar protein sorting-associated protein 26A	VPS26A	0.398977	0.293418
445	P68036;E7EWS7;P68036-2	P68036;E7EWS7;P68036-2	Ubiquitin-conjugating enzyme E2 L3	UBE2L3	0.397929	-0.438571
632	F8W181;Q02878;F8VZ45;F8VR69;F8VZA3;F8VWR1	F8W181;Q02878	60S ribosomal protein L6	RPL6	0.397788	1.55013
1570	P42574;C9JXR7;A8MVM1	P42574;C9JXR7;A8MVM1	Caspase-3;Caspase-3 subunit p17;Caspase-3 subunit p12	CASP3	0.397728	-0.203792
1807	P62328;Q5T4B6	P62328;Q5T4B6	Thymosin beta-4;Hematopoietic system regulatory peptide	TMSB4X;TMSB4XP4	0.397063	1.17377
2365	Q8WXX5	Q8WXX5	DnaJ homolog subfamily C member 9	DNAJC9	0.396238	NaN
2561	Q9C005;B4DIS3	Q9C005;B4DIS3	Protein dpy-30 homolog	DPY30;LOC84661	0.395634	NaN
2761	Q9UHV9	Q9UHV9	Prefoldin subunit 2	PFDN2	0.394508	-0.566973
1936	Q08211;Q08211-2	Q08211	ATP-dependent RNA helicase A	DHX9	0.393865	-0.591209
1693	P52788;B4DE40;P52788-2;H7C2R7	P52788;B4DE40;P52788-2;H7C2R7	Spermine synthase	SMS	0.38883	-0.0743866
2449	Q96HE7;G3V2H0;G3V3E6;G3V5B3;G3V503;Q5TAE8;Q86YB8	Q96HE7	ERO1-like protein alpha	ERO1L	0.387609	-0.172258
2021	Q13907;Q13907-2;C9JKM8;C9JD53;Q9BXS1	Q13907;Q13907-2	Isopentenyl-diphosphate Delta-isomerase 1	IDI1	0.386989	0.751285
1537	P37235;E9PC71;P84074;P61601;E5RGA9;C9JW46;E5RK89;E5RFL9;E5RJT1;E5RJJ6;E5RGZ0;H7BZC1;E5RI95;E5RHE8;E5RI78;E5RHC8;E5RIG4;E5RIZ1;E5RIA5	P37235;E9PC71;P84074;P61601	Hippocalcin-like protein 1;Neuron-specific calcium-binding protein hippocalcin;Neurocalcin-delta	HPCAL1;HPCA;NCALD	0.383813	NaN
2529	Q9BUF5;K7ESM5;K7EL29;K7ES63;K7EN98;K7ESQ3;K7EQT3;K7EJ64;K7ERA8;K7EJZ4;K7EPE5	Q9BUF5;K7ESM5	Tubulin beta-6 chain	TUBB6	0.382098	-0.639723
1703	P53611;Q5T4U8	P53611;Q5T4U8	Geranylgeranyl transferase type-2 subunit beta	RABGGTB	0.380743	-0.456633
733	H0YMB3;H0YLV5;Q9P2T1;Q9P2T1-2;Q6PKC0;H0YNJ6;Q86T14;H0YN22;H0YK13;H0YMW6;H0YMR9;H0YK71;H0YMV5;H0YNH0;H0YMG3;H0YKK3;H0YN74;H0YL68	H0YMB3;H0YLV5;Q9P2T1;Q9P2T1-2;Q6PKC0;H0YNJ6;Q86T14;H0YN22;H0YK13;H0YMW6;H0YMR9;H0YK71;H0YMV5;H0YNH0	GMP reductase 2;GMP reductase	GMPR2	0.378674	-0.204584
374	Q6P1N9;E5RG17;G5EA19;H0YBX2;E5RID7;E5RGF2;Q6P1N9-2;E5RH86;E5RI69;E5RJY6;E5RG62;E5RK70	Q6P1N9;E5RG17;G5EA19;H0YBX2	Putative deoxyribonuclease TATDN1	TATDN1	0.378654	NaN
346	F5H1L4;E7ENA2;Q9NNW7-2;D3YTF8;F5H2V0;D3YTF9;Q9NNW7;E7EWK1;Q9NNW7-3;Q9NNW7-4	F5H1L4;E7ENA2;Q9NNW7-2;D3YTF8;F5H2V0;D3YTF9;Q9NNW7;E7EWK1;Q9NNW7-3	Thioredoxin reductase 2, mitochondrial	TXNRD2	0.378634	0.933217
1321	P15559-2;P15559;B4DLR8;P15559-3;H3BNV2;H3BRK3	P15559-2;P15559;B4DLR8;P15559-3;H3BNV2;H3BRK3	NAD(P)H dehydrogenase [quinone] 1	NQO1	0.37496	-2.07941
1411	P25705;P25705-2;K7ENP3;K7EK63;K7EK77;K7ERX7;K7EQT2;K7EJP1;K7ENJ4;K7EKV9;K7ESA0	P25705;P25705-2;K7ENP3;K7EK63;K7EK77	ATP synthase subunit alpha, mitochondrial;ATP synthase subunit alpha	ATP5A1	0.37494	0.637463
195	B4DZP4;O43237;J3KRZ2;J3KRI4;H3BUM4;E7EPL8;B4E2E0	B4DZP4;O43237;J3KRZ2;J3KRI4	Cytoplasmic dynein 1 light intermediate chain 2	DYNC1LI2	0.374782	NaN
1790	P62241;Q5JR95	P62241;Q5JR95	40S ribosomal protein S8	RPS8	0.374504	1.22797
1590	P46776;E9PLL6;E9PJD9;E9PLX7	P46776;E9PLL6;E9PJD9	60S ribosomal protein L27a	RPL27A	0.374445	1.49572
1818	P62753;A2A3R5;A2A3R7	P62753;A2A3R5	40S ribosomal protein S6	RPS6	0.374405	1.17029
1462	P30044-2;P30044;P30044-3;A6NC19	P30044-2;P30044;P30044-3	Peroxiredoxin-5, mitochondrial	PRDX5	0.370347	-1.67068
1553	P40306;J3QQN1;J3QL48	P40306;J3QQN1	Proteasome subunit beta type-10	PSMB10	0.370248	NaN
1397	P23381;P23381-2;G3V3H8;G3V3Y5;G3V277;G3V423;G3V5U1;G3V456;G3V3P2;G3V227;H0YJP3;G3V2Y7;G3V3X0;G3V5W1;G3V3S7;G3V2F2;G3V3R3;G3V4S4;G3V313;G3V339;G3V2C0;G3V4C7;G3V4N8;G3V5H5;P78534;G3V4A3;G3V4Q0;G3V4N0	P23381;P23381-2;G3V3H8;G3V3Y5	Tryptophan--tRNA ligase, cytoplasmic;T1-TrpRS;T2-TrpRS	WARS	0.367838	-1.25171
271	C9J0Q4;F8WFA6;F8WE49;Q9NS91	C9J0Q4;F8WFA6;F8WE49;Q9NS91	E3 ubiquitin-protein ligase RAD18	RAD18	0.367148	NaN
348	D6R9P3;D6RD18;Q99729-3;D6RBZ0;Q99729-2;Q99729-4;Q99729	D6R9P3;D6RD18;Q99729-3;D6RBZ0;Q99729-2;Q99729-4;Q99729	Heterogeneous nuclear ribonucleoprotein A/B	HNRNPAB	0.366615	-0.500501
1551	P40227;B4DPJ8;P40227-2;Q92526;Q92526-2;B4DX20;J3KRI6	P40227;B4DPJ8;P40227-2	T-complex protein 1 subunit zeta	CCT6A	0.36433	-0.864331
1778	P61758;F5H2A7	P61758;F5H2A7	Prefoldin subunit 3	VBP1	0.363798	-0.261459
2370	Q92499	Q92499	ATP-dependent RNA helicase DDX1	DDX1	0.363267	-0.944439
1445	P28482;A8CZ64;H0YDH9;K7ELV1;K7EN18;Q16659	P28482;A8CZ64	Mitogen-activated protein kinase 1	MAPK1	0.361066	-1.4428
1410	P25398	P25398	40S ribosomal protein S12	RPS12	0.360673	0.0235012
1259	P10809;E7EXB4;E7ESH4;B7Z712;C9JL25;C9JCQ4;C9JL19;C9J0S9	P10809	60 kDa heat shock protein, mitochondrial	HSPD1	0.358377	0.941784
1050	O75508;B4DFI2	O75508;B4DFI2	Claudin-11	CLDN11	0.357103	1.05256
1368	P20340-2;P20340;F5H668;H0YGL6;H7BYW1;F5GZB1;Q9NRW1;F5GXN4;P20340-3;J3KR73;B7Z337;F5H3K7;C9JU14;F5GX61;F5H440;C9JB90;C9J0I2;Q14964;Q9H0N0	P20340-2;P20340;F5H668;H0YGL6;H7BYW1;F5GZB1	Ras-related protein Rab-6A	RAB6A	0.356535	0.239315
1562	P41252;J3KR24;Q5TCC4;Q5TCD1;Q5TCC5;Q5TCD2;Q5TCC6;Q5TCC9	P41252;J3KR24	Isoleucine--tRNA ligase, cytoplasmic	IARS	0.355967	0.0398653
2611	Q9H993;F5GZY1	Q9H993	UPF0364 protein C6orf211	C6orf211	0.355576	-0.0820309
1237	P09497-2;P09497;H0Y9Q6;D6RJD1	P09497-2;P09497	Clathrin light chain B	CLTB	0.354931	0.886658
1224	P09012;M0R268;M0QXK2;M0R221;M0R2B8;M0QZG7;M0R0G9	P09012;M0R268;M0QXK2;M0R221;M0R2B8;M0QZG7	U1 small nuclear ribonucleoprotein A	SNRPA	0.352605	0.00233543
132	P27824;B4DGP8;B4E2T8;H0Y9Q7;D6RGY2;D6RAU8;D6RB85;D6RDP7;D6RFL1;H0Y9H1;D6RAQ8;D6RHJ3;D6RD16	P27824;B4DGP8;B4E2T8	Calnexin	CANX	0.352136	2.26824
2063	Q15046;Q15046-2;H3BVA8;J3KRL2;H3BPV7;H3BRC9	Q15046;Q15046-2	Lysine--tRNA ligase	KARS	0.348237	0.438685
874	P14314-2;P14314;K7ELL7;K7EPW7;K7EKX1;K7EJ70	P14314-2;P14314;K7ELL7	Glucosidase 2 subunit beta	PRKCSH	0.346661	1.44237
1734	P56192;A6NC17;B3KVK7;F5H2V6;H0YIP0;H0YHV5;H0YHL6;H0YI94;H0YI27	P56192;A6NC17;B3KVK7	Methionine--tRNA ligase, cytoplasmic	MARS	0.346214	-0.164122
1513	P35241;A7YIJ8;F5H1A7;P35241-2;H0YE16;P35241-3;E9PNV3;E9PQ82;E9PKN5	P35241;A7YIJ8;F5H1A7	Radixin	RDX	0.346175	-0.329337
1593	P46779;P46779-2;P46779-3;H0YKD8;C9JB50;G5E9L2;H0YMF4;H0YLP6	P46779;P46779-2;P46779-3;H0YKD8;C9JB50;G5E9L2;H0YMF4;H0YLP6	60S ribosomal protein L28	RPL28	0.343029	1.4047
1000	O43776;B4DN60;K7EIU7;K7EQ35;B4DG16;K7EPK2;K7EJ19;K7EMQ6;REV__H7C110;REV__H7BZ55	O43776;B4DN60	Asparagine--tRNA ligase, cytoplasmic	NARS	0.342758	-1.67813
2775	Q9UJU6;B4DEM2;H0Y5J4;F8WBG8;F8WC20;F8WBB2;F8WFE1	Q9UJU6;B4DEM2;H0Y5J4	Drebrin-like protein	DBNL	0.341963	0.198762
973	O43143	O43143	Putative pre-mRNA-splicing factor ATP-dependent RNA helicase DHX15	DHX15	0.340219	-0.619093
548	F5GX07;H0YG83;H0YGR4;H0YG54;Q9Y3B8-2;Q9Y3B8;H0YH58;F5GYG5	F5GX07;H0YG83;H0YGR4;H0YG54;Q9Y3B8-2;Q9Y3B8;H0YH58;F5GYG5	Oligoribonuclease, mitochondrial	REXO2	0.3402	0.240402
2526	Q9BT78;D6RAX7;D6RFN0;Q9BT78-2;D6RD63;D6REK7	Q9BT78;D6RAX7;D6RFN0;Q9BT78-2;D6RD63	COP9 signalosome complex subunit 4	COPS4	0.336932	0.0566188
523	E9PNW4;P13987;E9PR17;H0YET2	E9PNW4;P13987;E9PR17;H0YET2	CD59 glycoprotein	CD59	0.334192	1.40734
426	Q9ULA0;E7ETB3;E7EMB6;F8WAN0;C9JBE1;B9ZVU2;E7EPX3;E5RJ35;C9J1E2;C9JRG3	Q9ULA0;E7ETB3;E7EMB6;F8WAN0;C9JBE1	Aspartyl aminopeptidase	DNPEP	0.332034	0.590969
1613	P48643;B7ZAR1;E9PCA1;E7ENZ3;B4DYD8;D6RIZ7;H0Y914	P48643;B7ZAR1;E9PCA1;E7ENZ3;B4DYD8	T-complex protein 1 subunit epsilon	CCT5	0.331418	-0.686087
2843	Q9Y2Z0-2;Q9Y2Z0;F5H5A9	Q9Y2Z0-2;Q9Y2Z0;F5H5A9	Suppressor of G2 allele of SKP1 homolog	SUGT1	0.329745	NaN
266	Q15008;C9IZE4;E9PHI9;Q6UV22;C9J0E9;C9J7B7;H7C531	Q15008;C9IZE4;E9PHI9;Q6UV22	26S proteasome non-ATPase regulatory subunit 6	PSMD6	0.329572	-0.754564
1705	P53621;P53621-2	P53621;P53621-2	Coatomer subunit alpha;Xenin;Proxenin	COPA	0.327863	-0.51065
1832	P62906	P62906	60S ribosomal protein L10a	RPL10A	0.326865	1.50514
133	B4DGU4;P35222;P35222-2;E7EMJ5	B4DGU4;P35222	Catenin beta-1	CTNNB1	0.325963	0.71204
925	O00560;O00560-3;B4DHN5;E9PBU7	O00560;O00560-3;B4DHN5;E9PBU7	Syntenin-1	SDCBP	0.323493	1.3935
1578	P43121;P43121-2	P43121	Cell surface glycoprotein MUC18	MCAM	0.32116	0.214765
2832	Q9Y295;F8WEE0	Q9Y295	Developmentally-regulated GTP-binding protein 1	DRG1	0.321045	NaN
738	H0YN81;Q9GZS3;H0YMF9;H0YL19;H3BQA8;H0YM76;H0YLA1	H0YN81;Q9GZS3;H0YMF9;H0YL19;H3BQA8	WD repeat-containing protein 61	WDR61	0.317877	-0.0166862
2559	Q9BZX2;B4DGD3;Q9BZX2-2	Q9BZX2;B4DGD3	Uridine-cytidine kinase 2	UCK2	0.314964	NaN
1667	P50991;P50991-2;B7Z9L0;B7Z2F4	P50991;P50991-2;B7Z9L0;B7Z2F4	T-complex protein 1 subunit delta	CCT4	0.313252	-0.930396
1514	P35268;K7ERI7;K7EMH1;K7ELC4;K7EP65;K7EKS7;K7EJT5	P35268;K7ERI7;K7EMH1;K7ELC4;K7EP65;K7EKS7	60S ribosomal protein L22	RPL22	0.311885	0.961004
926	O00560-2;G5EA09	O00560-2;G5EA09	Syntenin-1	SDCBP	0.309931	0.98919
618	Q9NQT8;F8VPJ2;E7ERX9;F2Z2F9	Q9NQT8;F8VPJ2;E7ERX9	Kinesin-like protein KIF13B	KIF13B	0.309211	NaN
2801	Q9UMY4-2;Q9UMY4;F8W8K5	Q9UMY4-2;Q9UMY4;F8W8K5	Sorting nexin-12	SNX12	0.308358	-0.319581
1614	P48681	P48681	Nestin	NES	0.305917	1.21851
2341	Q8TBC4-2;Q8TBC4;F8W8D4;B7Z5F6;F8WF86	Q8TBC4-2;Q8TBC4;F8W8D4;B7Z5F6	NEDD8-activating enzyme E1 catalytic subunit	UBA3	0.30552	-1.74267
2436	Q96EK5	Q96EK5	KIF1-binding protein	KIAA1279	0.305105	NaN
2771	Q9UJ68-2;Q9UJ68-3;Q9UJ68-4;Q9UJ68-5;Q9UJ68;E5RJK1;H0YAN3;E5RIA9	Q9UJ68-2;Q9UJ68-3;Q9UJ68-4;Q9UJ68-5;Q9UJ68	Mitochondrial peptide methionine sulfoxide reductase	MSRA	0.304198	NaN
2488	Q99471;H3BPF6;Q99471-3;Q99471-2;H3BMQ1	Q99471;H3BPF6;Q99471-3	Prefoldin subunit 5	PFDN5	0.304028	0.0861899
1380	P21912	P21912	Succinate dehydrogenase [ubiquinone] iron-sulfur subunit, mitochondrial	SDHB	0.303462	NaN
1402	P23526;P23526-2	P23526;P23526-2	Adenosylhomocysteinase	AHCY	0.300464	0.0882606
2495	Q99584	Q99584	Protein S100-A13	S100A13	0.300088	-0.299025
1023	O60763;O60763-2;F5H4X1;F5GYR8;F5GZ76;H0Y7C0;REV__Q5VZ89-5;REV__Q5VZ89-6;REV__Q5VZ89	O60763;O60763-2;F5H4X1;F5GYR8;F5GZ76	General vesicular transport factor p115	USO1	0.299861	-0.652345
2651	Q9NQC3-2;F8W914;Q9NQC3-5;Q9NQC3;Q9NQC3-4;F8WAM4;Q9NQC3-3;H7C106;Q9NQC3-6	Q9NQC3-2;F8W914;Q9NQC3-5;Q9NQC3;Q9NQC3-4;F8WAM4;Q9NQC3-3;H7C106;Q9NQC3-6	Reticulon-4	RTN4	0.299372	1.35744
2733	Q9UBE0;Q9UBE0-2;Q9UBE0-3;B3KNJ4;M0QZS6;M0QX65;M0R054;B4DY66;M0QYM8;M0R286;M0R375;M0QYP2	Q9UBE0;Q9UBE0-2;Q9UBE0-3;B3KNJ4;M0QZS6;M0QX65;M0R054;B4DY66	SUMO-activating enzyme subunit 1;SUMO-activating enzyme subunit 1, N-terminally processed	SAE1	0.293475	-0.521595
2332	Q8NFH4;F8VTY2	Q8NFH4;F8VTY2	Nucleoporin Nup37	NUP37	0.292894	-0.248225
2199	Q6GMV3	Q6GMV3	Putative peptidyl-tRNA hydrolase PTRHD1	PTRHD1	0.292126	NaN
2879	Q9Y5P6;Q9Y5P6-2	Q9Y5P6;Q9Y5P6-2	Mannose-1-phosphate guanyltransferase beta	GMPPB	0.292032	-0.681302
1057	O75717;C9JYB3;F8W7P7;C9JW18	O75717;C9JYB3;F8W7P7;C9JW18	WD repeat and HMG-box DNA-binding protein 1	WDHD1	0.289357	NaN
1923	Q05682-4;Q05682-5;F5H1Z9;Q05682-6;Q05682-2;Q05682;E7EX44;Q05682-3;E9PGZ1;C9J813;C9JEK3;C9JE79;F8WE61;REV__H0YH95;REV__H0YEF9;REV__E9PJZ7;REV__H0YHK3;REV__E7ETG6;REV__B7Z663;REV__Q13136-2;REV__Q13136;REV__G3V200;REV__O75334-2;REV__J3KNM3;REV__O75334-4;REV__O75334-3;REV__O75334	Q05682-4;Q05682-5;F5H1Z9;Q05682-6;Q05682-2;Q05682;E7EX44;Q05682-3;E9PGZ1;C9J813	Caldesmon	CALD1	0.28874	0.599977
2827	Q9Y265;Q9Y265-2;E7ETR0;H7C4G5;J3QLR1;H7C4I3	Q9Y265;Q9Y265-2;E7ETR0;H7C4G5	RuvB-like 1	RUVBL1	0.286202	-0.839844
2486	Q99460-2;Q99460;H7C378;C9J9M4;H7BZR6	Q99460-2;Q99460	26S proteasome non-ATPase regulatory subunit 1	PSMD1	0.285531	-0.51667
2161	Q5QPL9;Q9UKM9-2;Q9UKM9;Q5QPM0;Q5QPM2;Q5QPM1	Q5QPL9;Q9UKM9-2;Q9UKM9;Q5QPM0	RNA-binding protein Raly	RALY	0.284152	0.695015
1182	P06748-2;P06748;P06748-3;E5RI98;E5RGW4	P06748-2;P06748;P06748-3	Nucleophosmin	NPM1	0.283724	0.194162
608	F5H897;Q12931;I3L0K7;I3L239;I3L253	F5H897;Q12931;I3L0K7	Heat shock protein 75 kDa, mitochondrial	TRAP1	0.281659	NaN
992	O43617;A6NDN0;A6NKE1	O43617;A6NDN0	Trafficking protein particle complex subunit 3	TRAPPC3	0.280358	-0.651985
1625	P49354;E9PQP6;P49354-2;H0YE66;H0YCW1;E9PPM9	P49354;E9PQP6;P49354-2;H0YE66;H0YCW1	Protein farnesyltransferase/geranylgeranyltransferase type-1 subunit alpha	FNTA	0.279931	-0.176344
2872	Q9Y5A9-2;Q9Y5A9	Q9Y5A9-2;Q9Y5A9	YTH domain family protein 2	YTHDF2	0.279727	NaN
1407	P24534;C9JZW3;F2Z2G2;F8WF65	P24534	Elongation factor 1-beta	EEF1B2	0.275074	-0.124515
1029	O60888-3;O60888;O60888-2;C9IZG4	O60888-3;O60888;O60888-2;C9IZG4	Protein CutA	CUTA	0.274612	NaN
2496	Q99598;Q5VVQ1	Q99598;Q5VVQ1	Translin-associated protein X	TSNAX	0.274297	0.0202963
983	O43390;O43390-2;Q2L7G6;E7ETM7	O43390;O43390-2;Q2L7G6;E7ETM7	Heterogeneous nuclear ribonucleoprotein R	HNRNPR	0.273299	NaN
212	B7Z254;Q15084;F8WA83;B5MCQ5;Q15084-2	B7Z254;Q15084;F8WA83;B5MCQ5;Q15084-2	Protein disulfide-isomerase A6	PDIA6	0.273225	-0.762161
2367	Q8WZ82	Q8WZ82	Ovarian cancer-associated gene 2 protein	OVCA2	0.272652	NaN
719	H0YDU8;P53041;A8MU39	H0YDU8;P53041;A8MU39	Serine/threonine-protein phosphatase;Serine/threonine-protein phosphatase 5	PPP5C	0.272153	-1.10531
2382	Q92692-2;Q92692;K7EKE8	Q92692-2;Q92692;K7EKE8	Poliovirus receptor-related protein 2	PVRL2	0.271046	0.0307422
39	A6NJA2;J3QRZ5;B7Z4N8;P54578;J3QQT6;J3KS55	A6NJA2;J3QRZ5;B7Z4N8;P54578	Ubiquitin carboxyl-terminal hydrolase;Ubiquitin carboxyl-terminal hydrolase 14	USP14	0.26887	-0.694888
1456	P29966	P29966	Myristoylated alanine-rich C-kinase substrate	MARCKS	0.268262	0.0340582
2302	Q8N163-2;Q8N163;G3V119;H0YB24;H0YC69;E5RFJ3;H0YC58;E5RGU7;E5RHJ4	Q8N163-2;Q8N163;G3V119;H0YB24	DBIRD complex subunit KIAA1967	KIAA1967	0.265796	0.441556
1634	P49588;H3BPK7	P49588	Alanine--tRNA ligase, cytoplasmic	AARS	0.264087	-2.20384
1152	P04424;E7EMI0;E9PE48;F8W943;H7C0S8	P04424;E7EMI0;E9PE48;F8W943	Argininosuccinate lyase	ASL	0.263169	0.247638
1597	P46926;D6R9P4;B7Z3X4;D6RAY7;D6RFF8;E7EVU7;D6RB13;D6R917;D6RFK5	P46926;D6R9P4;B7Z3X4;D6RAY7;D6RFF8;E7EVU7;D6RB13	Glucosamine-6-phosphate isomerase 1	GNPDA1	0.26293	0.10702
196	B4DZW6;Q96DB5;H0YB83;E5RH53;E7EVI2;H0YC67;E5RGC8;H0YC27;H0YBD9;H0YB03	B4DZW6;Q96DB5;H0YB83;E5RH53;E7EVI2;H0YC67	Regulator of microtubule dynamics protein 1	RMDN1	0.262673	NaN
1732	P55884;P55884-2;C9JZG1;C9JQN7	P55884;P55884-2	Eukaryotic translation initiation factor 3 subunit B	EIF3B	0.262343	0.217447
833	P15170-2;J3KQG6;P15170;H3BR35;Q8IYD1;H3BSV8	P15170-2;J3KQG6;P15170;H3BR35;Q8IYD1	Eukaryotic peptide chain release factor GTP-binding subunit ERF3A;Eukaryotic peptide chain release factor GTP-binding subunit ERF3B	GSPT1;GSPT2	0.258661	NaN
2289	Q8IVD9	Q8IVD9	NudC domain-containing protein 3	NUDCD3	0.255536	NaN
2620	Q9HAV7	Q9HAV7	GrpE protein homolog 1, mitochondrial	GRPEL1	0.253255	0.790337
1424	P26599;P26599-2;P26599-3;A6NLN1;K7EKJ7;K7ES59;K7ELW5;K7EK45;O95758-1;O95758-6;O95758-2;O95758;O95758-5;O95758-4;O95758-7	P26599;P26599-2;P26599-3	Polypyrimidine tract-binding protein 1	PTBP1	0.251452	-1.89608
1349	P17980;E9PM69;E9PKD5;E9PMD8;E9PS45;E9PN50;E9PLG2;E9PLQ8;E9PRB8	P17980;E9PM69;E9PKD5;E9PMD8;E9PS45;E9PN50	26S protease regulatory subunit 6A	PSMC3	0.249542	-0.711302
789	H7C440;Q8IYB7;H7C036;Q8IYB7-3;Q8IYB7-2	H7C440;Q8IYB7	DIS3-like exonuclease 2	DIS3L2	0.24936	NaN
1045	O75396	O75396	Vesicle-trafficking protein SEC22b	SEC22B	0.249324	0.914545
1651	P50281;F8W1B7;Q9Y5R2;P51511	P50281	Matrix metalloproteinase-14	MMP14	0.247689	1.45126
1851	P63241;I3L397;P63241-2;I3L504;Q6IS14;F8WCJ1;C9J7B5;C9J4W5;Q9GZV4	P63241;I3L397;P63241-2;I3L504;Q6IS14	Eukaryotic translation initiation factor 5A-1;Eukaryotic translation initiation factor 5A-1-like	EIF5A;EIF5AL1	0.246872	-1.20448
214	P62826;B5MDF5;J3KQE5;F5H018;H0YFC6;B4DV51	P62826;B5MDF5;J3KQE5;F5H018;H0YFC6	GTP-binding nuclear protein Ran	RAN	0.24475	-0.0915215
1242	P09936;D6RE83;D6R956;D6R974;D6RF53	P09936;D6RE83;D6R956;D6R974	Ubiquitin carboxyl-terminal hydrolase isozyme L1	UCHL1	0.243536	-0.161557
89	Q5TZA2-2;B1AKD8;Q5TZA2	Q5TZA2-2;B1AKD8;Q5TZA2	Rootletin	CROCC	0.242577	-0.432373
920	O00469-2;E7ETU9;O00469;B3KWS3;C9JXZ0;F8WEW3	O00469-2;E7ETU9;O00469;B3KWS3	Procollagen-lysine,2-oxoglutarate 5-dioxygenase 2	PLOD2	0.240715	-0.216302
168	Q02809;B4DR87;Q5JXB9;Q5JXB7;Q5JXB8	Q02809;B4DR87	Procollagen-lysine,2-oxoglutarate 5-dioxygenase 1	PLOD1	0.238945	0.414545
1697	P53004;C9J1E1	P53004	Biliverdin reductase A	BLVRA	0.238783	-0.91476
1528	P36551;H0YA22;D6RER6	P36551	Coproporphyrinogen-III oxidase, mitochondrial	CPOX	0.238746	0.350138
2824	Q9Y230;B3KQ59;M0R0Y3;M0QXI6;M0R0Z0;M0QXZ7	Q9Y230;B3KQ59;M0R0Y3	RuvB-like 2	RUVBL2	0.237285	-0.948148
1052	O75533;H7C341;F8WC19;O75533-2;B4DGZ4	O75533	Splicing factor 3B subunit 1	SF3B1	0.235592	0.364555
2719	Q9P253;H0YMC9	Q9P253	Vacuolar protein sorting-associated protein 18 homolog	VPS18	0.235574	NaN
1258	P10768;H7BZT7	P10768;H7BZT7	S-formylglutathione hydrolase	ESD	0.234746	-1.46641
468	E9PD53;Q9NTJ3;Q9NTJ3-2;C9JR83;C9J9E4;C9JVD8;C9J578;C9JWF0;C9IYK2;C9JJ64	E9PD53;Q9NTJ3;Q9NTJ3-2	Structural maintenance of chromosomes protein;Structural maintenance of chromosomes protein 4	SMC4	0.233757	-0.0573096
620	F8VQE1;Q9UHB6-2;Q9UHB6;Q9UHB6-4;F8VS07;Q9UHB6-3;F8VRN8	F8VQE1;Q9UHB6-2;Q9UHB6;Q9UHB6-4;F8VS07;Q9UHB6-3	LIM domain and actin-binding protein 1	LIMA1	0.233702	NaN
1003	O43818	O43818	U3 small nucleolar RNA-interacting protein 2	RRP9	0.232444	0.280836
450	Q14203-3;E7EX90;Q14203-4;Q14203-5;A8MY36;Q14203;Q14203-2;Q6AWB1;E7EWF7;C9J1B7;C9JZA4;C9JTE5;C9JJN7;C9JJD0;C9JUI8;C9JKG6;E9PCY0	Q14203-3;E7EX90;Q14203-4;Q14203-5;A8MY36;Q14203;Q14203-2;Q6AWB1	Dynactin subunit 1	DCTN1;DKFZp686E0752	0.230505	-0.598754
1244	P09972;A8MVZ9;J3KSV6;J3QKP5;C9J8F3;K7EKH5;J3QKK1	P09972;A8MVZ9;J3KSV6;J3QKP5;C9J8F3	Fructose-bisphosphate aldolase C;Fructose-bisphosphate aldolase	ALDOC	0.230505	0.342929
2193	Q68EM7-2;Q68EM7-6;Q68EM7-5;Q68EM7;Q68EM7-4;C9IZD3;Q68EM7-3;I3L4P0;I3L4P6;I3L1S9;J3KRS3;Q68EM7-7;F5H6L3;E7ERK8;A6NCP5;Q17R89	Q68EM7-2;Q68EM7-6;Q68EM7-5;Q68EM7;Q68EM7-4	Rho GTPase-activating protein 17	ARHGAP17	0.22968	NaN
2138	Q4J6C6-4;Q4J6C6;Q4J6C6-2;Q4J6C6-3;H7BZP6;H7C0M0;C9JMT4	Q4J6C6-4;Q4J6C6;Q4J6C6-2;Q4J6C6-3	Prolyl endopeptidase-like	PREPL	0.229214	0.462096
2084	Q15404;Q15404-2;F2Z2H2	Q15404;Q15404-2;F2Z2H2	Ras suppressor protein 1	RSU1	0.22882	-0.23576
2438	Q96EM0;D6RC46;E9PKK7	Q96EM0;D6RC46;E9PKK7	Trans-L-3-hydroxyproline dehydratase	L3HYPDH	0.228174	-0.064049
1266	P11177-2;P11177;P11177-3;C9J634;F8WF02	P11177-2;P11177;P11177-3;C9J634	Pyruvate dehydrogenase E1 component subunit beta, mitochondrial	PDHB	0.226867	1.06455
1014	O60493;O60493-2;O60493-4;O60493-3	O60493;O60493-2;O60493-4;O60493-3	Sorting nexin-3	SNX3	0.22642	-0.130372
1627	P49406	P49406	39S ribosomal protein L19, mitochondrial	MRPL19	0.225472	NaN
1690	P52566;F5H3P3;H0YGX7;F5H6Q0;F5H2R5	P52566;F5H3P3;H0YGX7;F5H6Q0;F5H2R5	Rho GDP-dissociation inhibitor 2	ARHGDIB	0.22524	-0.320268
1408	P24752;E9PRQ6;G3XAB4;H0YEL7	P24752;E9PRQ6;G3XAB4	Acetyl-CoA acetyltransferase, mitochondrial	ACAT1	0.224596	NaN
2433	Q96DG6	Q96DG6	Carboxymethylenebutenolidase homolog	CMBL	0.224382	NaN
1913	Q02952-2;Q02952-3;Q02952	Q02952-2;Q02952-3;Q02952	A-kinase anchor protein 12	AKAP12	0.224275	1.3141
2019	Q13867;E7EMN3;J3KSD8;K7ES02;K7ESE8;J3KS79;K7ENH5	Q13867;E7EMN3;J3KSD8;K7ES02;K7ESE8	Bleomycin hydrolase	BLMH	0.223685	1.25739
737	H0YN26;P39687;H7BZ09;O95626;O43423	H0YN26;P39687	Acidic leucine-rich nuclear phosphoprotein 32 family member A	ANP32A	0.222507	0.710025
230	B7Z3I9;P13716;P13716-2;B7ZBK6	B7Z3I9;P13716;P13716-2	Delta-aminolevulinic acid dehydratase	ALAD	0.221526	0.0600518
798	I3L2C5;Q9P2R3;Q9P2R3-2;Q9P2R3-4;I3L3P8	I3L2C5;Q9P2R3;Q9P2R3-2;Q9P2R3-4	Ankyrin repeat and FYVE domain-containing protein 1	ANKFY1	0.220439	NaN
2163	Q9Y316-2;Q9Y316;Q5R2V8;F8WCZ0	Q9Y316-2;Q9Y316;Q5R2V8	Protein MEMO1	MEMO1;C2orf4	0.218284	NaN
1489	P31942-2;P31942;P31942-3;B4DHY1;P31942-4;P31942-6;P31942-5	P31942-2;P31942;P31942-3;B4DHY1;P31942-4	Heterogeneous nuclear ribonucleoprotein H3	HNRNPH3	0.218231	-1.74145
2045	Q14566	Q14566	DNA replication licensing factor MCM6	MCM6	0.217662	-1.78755
1576	P42892-2;P42892-3;P42892-4;P42892;B4DKB2;E9PJG1;E9PHZ1	P42892-2;P42892-3;P42892-4;P42892;B4DKB2	Endothelin-converting enzyme 1	ECE1	0.215813	0.966643
1469	P30405;Q2YDB7;H0Y548	P30405	Peptidyl-prolyl cis-trans isomerase F, mitochondrial	PPIF	0.213808	NaN
2717	Q9P1F3;Q5SZC9	Q9P1F3	Costars family protein ABRACL	ABRACL	0.212585	NaN
2157	Q9Y5K5-2;Q9Y5K5-4;Q9Y5K5-3;Q9Y5K5;Q5LJA5;Q5LJA9;Q5LJB0;H0Y6Y4;B4DW59;B7Z9U9;H0Y4E0;H0Y4K0;H0Y636	Q9Y5K5-2;Q9Y5K5-4;Q9Y5K5-3;Q9Y5K5;Q5LJA5;Q5LJA9;Q5LJB0;H0Y6Y4;B4DW59;B7Z9U9	Ubiquitin carboxyl-terminal hydrolase isozyme L5	UCHL5	0.212319	NaN
1635	P49589-3;P49589-2;B4DKY1;P49589;A8MVQ3;E9PLP0;C9JLN0;E9PRS8	P49589-3;P49589-2;B4DKY1;P49589;A8MVQ3	Cysteine--tRNA ligase, cytoplasmic	CARS	0.208709	-0.398995
2104	Q16181;Q16181-2;E7ES33;E7EPK1;B4DNE4;G3V1Q4;H0Y3Y4;H0YFF6;F5GZE5;Q5JXL7;F2Z3D3;Q5W161;Q6ZU15	Q16181;Q16181-2;E7ES33;E7EPK1;B4DNE4;G3V1Q4;H0Y3Y4;H0YFF6	Septin-7	2007-09-01	0.20862	0.351503
1120	P00352;Q5SYQ7;Q5SYQ9;Q5SYQ8;H0Y2X5;P47895	P00352	Retinal dehydrogenase 1	ALDH1A1	0.207578	-0.946028
2707	Q9NZL9;Q9NZL9-4;Q9NZL9-2;Q9NZL9-3;H7C0X7;E5RJR3;E5RFS9;Q9NZL9-5	Q9NZL9;Q9NZL9-4;Q9NZL9-2;Q9NZL9-3;H7C0X7	Methionine adenosyltransferase 2 subunit beta	MAT2B	0.205619	-0.0265019
1144	P04040	P04040	Catalase	CAT	0.203364	-0.938981
2545	Q9BY32;Q9BY32-3;Q9BY32-2	Q9BY32;Q9BY32-3;Q9BY32-2	Inosine triphosphate pyrophosphatase	ITPA	0.202167	NaN
1892	Q00839-2;Q00839;Q5RI18	Q00839-2;Q00839	Heterogeneous nuclear ribonucleoprotein U	HNRNPU	0.202009	-0.345784
449	P23588;E7EX17;B4DS13;F8VP89;F8W0K0;F8VSC7;F8VX11;F8VYE9;F8VRU1	P23588;E7EX17;B4DS13;F8VP89;F8W0K0;F8VSC7;F8VX11	Eukaryotic translation initiation factor 4B	EIF4B	0.201815	0.433842
2373	Q92538	Q92538	Golgi-specific brefeldin A-resistance guanine nucleotide exchange factor 1	GBF1	0.199565	NaN
2788	Q9UKY7;Q9UKY7-2;H0Y8K3;D6R9V8;D6RFH2;Q9UKY7-3;D6RDN0;D6RAV0;D6R973	Q9UKY7;Q9UKY7-2;H0Y8K3;D6R9V8	Protein CDV3 homolog	CDV3	0.198828	-0.14692
2073	Q15233;Q15233-2;H7C367;C9JYS8;C9IZL7;C9J4X2	Q15233;Q15233-2;H7C367;C9JYS8	Non-POU domain-containing octamer-binding protein	NONO	0.195567	-1.18507
1363	P19784;H3BSA1;H3BNI9;H3BV19	P19784;H3BSA1	Casein kinase II subunit alpha	CSNK2A2	0.185427	0.0871825
1306	P14735;P14735-2;Q5T5N3	P14735;P14735-2	Insulin-degrading enzyme	IDE	0.180098	-0.606339
2133	Q32P28;Q32P28-3;H7C0D1;H7C2W6;E2QRI1;Q32P28-2	Q32P28;Q32P28-3	Prolyl 3-hydroxylase 1	LEPRE1	0.178713	-0.455816
313	C9JP16;O75718	C9JP16;O75718	Cartilage-associated protein	CRTAP	0.175808	-0.646451
1192	P07384;E9PRM1;E9PLX0;E9PJJ3;E9PLC9;E9PMC6;E9PJA6;E9PSA6;E9PLQ6;E9PQB3;E9PL37;E9PIA9	P07384	Calpain-1 catalytic subunit	CAPN1	0.174599	-0.00702894
2285	Q86Y82;B1AJQ6	Q86Y82;B1AJQ6	Syntaxin-12	STX12	0.174495	1.04045
1876	P80723;P80723-2	P80723;P80723-2	Brain acid soluble protein 1	BASP1	0.174392	0.790735
1199	P07814	P07814	Bifunctional glutamate/proline--tRNA ligase;Glutamate--tRNA ligase;Proline--tRNA ligase	EPRS	0.173771	0.0756174
2414	Q96AY3;F8WA23;H0Y827;K7ESG6;Q9H6J3;K7ELI6;C9JPC3;K7EM43	Q96AY3;F8WA23	Peptidyl-prolyl cis-trans isomerase FKBP10	FKBP10	0.173667	0.0908018
2569	Q9GZP4-2;Q9GZP4	Q9GZP4-2;Q9GZP4	PITH domain-containing protein 1	PITHD1	0.167969	-0.80724
596	Q5VT25-3;Q5VT25-4;F5H5N0;Q5VT25-5;Q5VT25;Q5VT25-2;Q5VT25-6;H0Y5V1;H0Y6V3;H0Y7V8;H0Y6R0	Q5VT25-3;Q5VT25-4;F5H5N0;Q5VT25-5;Q5VT25;Q5VT25-2;Q5VT25-6;H0Y5V1	Serine/threonine-protein kinase MRCK alpha	CDC42BPA	0.167574	NaN
2846	Q9Y315;E9PPM8;G3V158;E9PML7;E9PMH9;E9PPK3;E9PJ44;E9PJB9	Q9Y315;E9PPM8;G3V158;E9PML7	Putative deoxyribose-phosphate aldolase	DERA	0.166303	0.449398
1907	Q02218;E9PCR7;F5H801;Q02218-2;E9PDF2;E9PFG7;Q02218-3;Q9ULD0-3;Q9ULD0-2;Q9ULD0;C9J4G7	Q02218;E9PCR7;F5H801;Q02218-2;E9PDF2;E9PFG7	2-oxoglutarate dehydrogenase, mitochondrial	OGDH	0.165325	0.57841
2661	Q9NR50-3;Q9NR50-2;Q9NR50;H0Y580;Q5QP88	Q9NR50-3;Q9NR50-2;Q9NR50;H0Y580	Translation initiation factor eIF-2B subunit gamma	EIF2B3	0.162293	NaN
1531	P36871;P36871-2;P36871-3	P36871;P36871-2;P36871-3	Phosphoglucomutase-1	PGM1	0.161352	-0.0220742
1382	P22033	P22033	Methylmalonyl-CoA mutase, mitochondrial	MUT	0.160719	NaN
530	P62861;E9PR30	P62861;E9PR30	40S ribosomal protein S30	FAU	0.160531	NaN
2847	Q9Y333	Q9Y333	U6 snRNA-associated Sm-like protein LSm2	LSM2	0.159626	NaN
1488	P31939;E9PBU3;F5GWY2;H7C1S2;H7C084;C9JLK0;F8WEF0;H7BZU3	P31939;E9PBU3;F5GWY2	Bifunctional purine biosynthesis protein PURH;Phosphoribosylaminoimidazolecarboxamide formyltransferase;IMP cyclohydrolase	ATIC	0.159233	-0.690148
2317	Q8NBJ5;M0QX72;M0QYH0	Q8NBJ5	Procollagen galactosyltransferase 1	COLGALT1	0.156281	0.721605
589	F5H553;P86791;P86790	F5H553;P86791;P86790	Vacuolar fusion protein CCZ1 homolog;Vacuolar fusion protein CCZ1 homolog B	CCZ1B;CCZ1	0.154748	NaN
1533	P36957;B7Z5W8;Q86SW4;H0YJF9;G3V5M3;G3V3F0	P36957;B7Z5W8	Dihydrolipoyllysine-residue succinyltransferase component of 2-oxoglutarate dehydrogenase complex, mitochondrial	DLST	0.150244	2.44789
54	Q15257-2;A6PVN5;Q15257;Q15257-4;Q15257-3;B4DZF8;Q68CR8;A6PVN9;Q5T949;Q5T948;B7ZBQ0;A6PVN6;A6PVN8;B7ZBP9;A6PVN7;B7ZBP7;B4DDQ6;H0Y6E5;C9IZ76	Q15257-2;A6PVN5;Q15257;Q15257-4;Q15257-3;B4DZF8;Q68CR8;A6PVN9;Q5T949;Q5T948	Serine/threonine-protein phosphatase 2A activator	PPP2R4;DKFZp781M17165	0.149582	-0.451548
1307	P14854;K7EQD3	P14854	Cytochrome c oxidase subunit 6B1	COX6B1	0.149497	NaN
2069	Q15149;Q15149-7;Q15149-8;Q15149-9;Q15149-5;Q15149-6;Q15149-2;E9PMV1	Q15149;Q15149-7;Q15149-8;Q15149-9;Q15149-5;Q15149-6;Q15149-2	Plectin	PLEC	0.149412	0.644369
2394	Q92905;E5RHH5;E5RHF2;E5RFS1;E5RG35;E5RK55	Q92905;E5RHH5	COP9 signalosome complex subunit 5	COPS5	0.149311	-0.19826
1709	P54136;P54136-2;F5H3T8;E5RJM9;E5RH09	P54136;P54136-2;F5H3T8	Arginine--tRNA ligase, cytoplasmic	RARS	0.146972	-0.134592
622	F8VR84;Q9HB07;F8VQQ3;H3BPH3	F8VR84;Q9HB07;F8VQQ3	UPF0160 protein MYG1, mitochondrial	C12orf10	0.14577	NaN
1939	Q08623;Q08623-2;E7EVH9;Q08623-3;Q08623-4	Q08623;Q08623-2;E7EVH9;Q08623-3;Q08623-4	Pseudouridine-5-monophosphatase	HDHD1	0.144299	NaN
1277	P11940;E7EQV3;P11940-2;E7ERJ7;H0YBQ4;H0YAR2;Q9H361;H0YBN4;H3BNY3;H0YB86;E5RGH3;E5RJB9;H0YAP2;E5RH24;H0YAS6;H0YB75;H3BPI5;Q4VXU2;H0YAS7;Q4VY17;E5RHG7;H0YAW6;H0YC10;Q96DU9;E5RGC4;E5RFD8;H0YER0	P11940;E7EQV3;P11940-2;E7ERJ7;H0YBQ4;H0YAR2	Polyadenylate-binding protein 1	PABPC1	0.143032	0.622091
2113	Q16543;K7EQA9;K7EKQ2;K7EL68;K7EIU0	Q16543;K7EQA9;K7EKQ2	Hsp90 co-chaperone Cdc37;Hsp90 co-chaperone Cdc37, N-terminally processed	CDC37	0.139254	0.00562596
2190	Q5VZU9	Q5VZU9		TPP2	0.138867	-0.0751104
1628	P49411	P49411	Elongation factor Tu, mitochondrial	TUFM	0.137924	-1.12277
1751	P61019;P61019-2;E9PKL7;Q8WUD1;H7C125;H0YD31;E9PE37;H0YDL5;Q6PIK3	P61019;P61019-2;E9PKL7;Q8WUD1	Ras-related protein Rab-2A;Ras-related protein Rab-2B	RAB2A;RAB2B	0.132935	1.06827
867	K7EJT8;P63010;P63010-2;Q7Z451;K7EJ01	K7EJT8;P63010;P63010-2;Q7Z451	AP-2 complex subunit beta	AP2B1	0.132499	-0.935559
955	O15143;F8WCG3;C9J4Z7;C9JEY1;C9JQM8;C9JFG9;C9J6C8;C9JBJ7;C9K057;C9JTT6;F8VXW2;C9JM51;F8WEB3	O15143;F8WCG3	Actin-related protein 2/3 complex subunit 1B	ARPC1B	0.132382	-0.0588841
1660	P50570-3;P50570-2;K7EMQ3	P50570-3;P50570-2	Dynamin-2	DNM2	0.130807	NaN
2487	Q99470;K7ELI9	Q99470	Stromal cell-derived factor 2	SDF2	0.129602	NaN
2381	Q92688-2;Q92688;Q5T6W8	Q92688-2;Q92688;Q5T6W8	Acidic leucine-rich nuclear phosphoprotein 32 family member B	ANP32B	0.129468	0.914278
242	P48739;B7Z7Q0;P48739-2;B3KYB7;B3KYB6	P48739;B7Z7Q0;P48739-2;B3KYB7;B3KYB6	Phosphatidylinositol transfer protein beta isoform	PITPNB	0.126176	-0.497845
817	Q9BWS9-3;Q9BWS9;J3KNL3;Q9BWS9-2;E9PPA0;E9PI70;E9PIP0;E9PRL3;E9PPH0;E9PKF1;H0YC89;H0YDL6;H0YCC4	Q9BWS9-3;Q9BWS9;J3KNL3;Q9BWS9-2;E9PPA0	Chitinase domain-containing protein 1	CHID1	0.124191	-0.535146
687	Q12906;G5E9M5;Q12906-5;Q12906-4;Q12906-2;Q12906-6;Q12906-3;K7EKJ9;K7ER69;K7EQR9;K7ERM6;K7ENK6;K7EM82;K7EJ09;Q96SI9-2;Q96SI9;K7EKY0;K7EQ75;K7EPG3	Q12906;G5E9M5;Q12906-5;Q12906-4;Q12906-2;Q12906-6;Q12906-3	Interleukin enhancer-binding factor 3	ILF3	0.120512	-0.457703
576	F5H1S9;G8JLB3;Q9Y606-2;Q9Y606;F5GXL3	F5H1S9;G8JLB3;Q9Y606-2;Q9Y606	tRNA pseudouridine synthase;tRNA pseudouridine synthase A, mitochondrial	PUS1	0.118984	NaN
142	B4DJV2;O75390;F8VPA1;H0YH82;H0YIC4;F8VRI6;F8VPF9;F8W1S4;F8VRP1;F8VX68;F8W4S1;F8VR34;F8VZK9;F8VX07;F8VWQ5;F8VTT8;F8VVF6;F8W642;F8W0J2	B4DJV2;O75390	Citrate synthase;Citrate synthase, mitochondrial	CS	0.115003	1.65229
1559	P41227-2;P41227;C9JN83;F8W808;A8MWP7;C9JW55;Q9BSU3;H0Y8T0	P41227-2;P41227;C9JN83;F8W808;A8MWP7	N-alpha-acetyltransferase 10	NAA10	0.114937	NaN
2092	Q15642-4;Q15642-2;Q15642-3;Q15642;Q15642-5;M0R2H7;M0R0F9;M0R070	Q15642-4;Q15642-2;Q15642-3;Q15642;Q15642-5;M0R2H7;M0R0F9	Cdc42-interacting protein 4	TRIP10	0.114738	NaN
1998	Q13492-3;Q13492-2;Q13492-5;Q13492;Q13492-4;E9PKP6;E9PI56;E9PLJ8;E5RFU0;E5RHK9;E5RFC6;E5RK51;E5RIJ5;E5RGY9;O60641-3;E5RI02;E9PDG8;O60641;F5GWN7;E9PJT1;E9PK13;H0YCY1;H0YEF7;H0YEH1	Q13492-3;Q13492-2;Q13492-5;Q13492;Q13492-4	Phosphatidylinositol-binding clathrin assembly protein	PICALM	0.114655	NaN
1473	P30533	P30533	Alpha-2-macroglobulin receptor-associated protein	LRPAP1	0.114341	NaN
1471	P30520;Q8N142;Q8N142-2;G3V5D8;G3V232;G3V2N1	P30520	Adenylosuccinate synthetase isozyme 2	ADSS	0.111249	-0.193955
828	Q16836;J3KQ17;Q16836-2;E9PF18	Q16836;J3KQ17;Q16836-2;E9PF18	Hydroxyacyl-coenzyme A dehydrogenase, mitochondrial	HADH	0.110918	0.00022912
1647	P49903;Q5T5U9;D6PSQ9;Q5T5U6;B4DWK0;Q5T5U7	P49903;Q5T5U9;D6PSQ9;Q5T5U6;B4DWK0	Selenide, water dikinase 1	SEPHS1	0.110885	-0.736889
298	C9JFE4;Q13098-5;Q13098;Q13098-7;Q13098-6;J3KSA5;J3QQX0;J3QS88;J3KTB0;J3QLT0;J3KRJ4;J3QS84;J3QLE8;J3QL53;J3KRE8	C9JFE4;Q13098-5;Q13098;Q13098-7;Q13098-6	COP9 signalosome complex subunit 1	GPS1	0.10963	0.131031
2869	Q9Y4Z0;M0QXB0	Q9Y4Z0	U6 snRNA-associated Sm-like protein LSm4	LSM4	0.108097	NaN
2811	Q9UNS2;Q9UNS2-2;H7C3P9;C9JLV5;K7ES36;J3QKR0;J3QL22;J3QS85;K7ELN6;J3KTQ1	Q9UNS2;Q9UNS2-2;H7C3P9	COP9 signalosome complex subunit 3	COPS3	0.105956	0.241216
1789	P62195;P62195-2;J3QQM1;J3QSA9;J3KRP2;J3QLH6;J3QSE0;J3QRW1;J3QRR3;J3KTQ9;Q8NB90-3;Q8NB90-2;Q8NB90	P62195;P62195-2;J3QQM1;J3QSA9;J3KRP2	26S protease regulatory subunit 8	PSMC5	0.104393	-0.564395
1826	P62873;B1AKQ8;F6UT28;F6X3N5;F5H100;F5H8J8;B3KVK2;F5H0S8;E9PCP0;P16520	P62873;B1AKQ8;F6UT28;F6X3N5	Guanine nucleotide-binding protein G(I)/G(S)/G(T) subunit beta-1	GNB1	0.100305	-1.25849
506	E9PL22;Q9Y4L1;E9PJ21;B7Z909;J3KTF1;J3QL06;J3QQH7;J3QLE9;J3KSJ2;J3KT27	E9PL22;Q9Y4L1;E9PJ21;B7Z909	Hypoxia up-regulated protein 1	HYOU1	0.0998459	-1.24236
2411	Q96AG4;I3L223	Q96AG4	Leucine-rich repeat-containing protein 59	LRRC59	0.0990593	1.41863
1055	O75663;O75663-2	O75663;O75663-2	TIP41-like protein	TIPRL	0.0983715	-0.286226
868	K7EPA6;K7EJU2;K7EMX5;O14835;K7ES07;P83876	K7EPA6;K7EJU2;K7EMX5;O14835;K7ES07;P83876	Thioredoxin-like protein 4A	TXNL4A	0.0978477	NaN
507	E9PL41;Q9NWT6	E9PL41;Q9NWT6	Hypoxia-inducible factor 1-alpha inhibitor	HIF1AN	0.0976677	NaN
931	O00743;O00743-2;O00743-3;B7Z3E2;Q5T1S7	O00743;O00743-2;O00743-3	Serine/threonine-protein phosphatase 6 catalytic subunit	PPP6C	0.0958362	-0.3066
1801	P62304;A6NHK2	P62304;A6NHK2	Small nuclear ribonucleoprotein E	SNRPE	0.0958197	NaN
173	P20936-2;B4DTL2;E9PGC0;P20936	P20936-2;B4DTL2;E9PGC0;P20936	Ras GTPase-activating protein 1	RASA1	0.0885654	NaN
1026	O60841	O60841	Eukaryotic translation initiation factor 5B	EIF5B	0.0885327	0.133122
384	E5RJ68;O00203;H0YBD0	E5RJ68;O00203	AP-3 complex subunit beta-1	AP3B1	0.08811	NaN
1524	P35998;B7Z5E2;C9JLS9	P35998;B7Z5E2	26S protease regulatory subunit 7	PSMC2	0.0871675	-0.377998
2020	Q13885;Q9BVA1	Q13885;Q9BVA1	Tubulin beta-2A chain;Tubulin beta-2B chain	TUBB2A;TUBB2B	0.0853491	-0.596258
2359	Q8WW12;Q8WW12-2;Q8WW12-3	Q8WW12;Q8WW12-2	PEST proteolytic signal-containing nuclear protein	PCNP	0.0835979	-0.107084
2787	Q9UKV8-2;Q9UKV8;Q9H9G7-2;Q9H9G7	Q9UKV8-2;Q9UKV8	Protein argonaute-2	AGO2	0.0790513	-0.0627562
1467	P30086	P30086	Phosphatidylethanolamine-binding protein 1;Hippocampal cholinergic neurostimulating peptide	PEBP1	0.078922	0.108083
2624	Q9HB90;Q9NQL2;Q9NQL2-2	Q9HB90;Q9NQL2;Q9NQL2-2	Ras-related GTP-binding protein C;Ras-related GTP-binding protein D	RRAGC;RRAGD	0.0788734	NaN
1117	O95989	O95989	Diphosphoinositol polyphosphate phosphohydrolase 1	NUDT3	0.0762107	NaN
2453	Q96I99;E9PDQ8;Q96I99-2;H0Y852	Q96I99;E9PDQ8;Q96I99-2	Succinyl-CoA ligase [GDP-forming] subunit beta, mitochondrial	SUCLG2	0.0750666	-0.00587797
826	P25325;J3KPV7;B1AH49	P25325;J3KPV7;B1AH49	3-mercaptopyruvate sulfurtransferase;Sulfurtransferase	MPST	0.0739715	0.0297998
2080	Q15370;Q15370-2;B8ZZU8;I3L0M9	Q15370;Q15370-2;B8ZZU8;I3L0M9	Transcription elongation factor B polypeptide 2	TCEB2	0.0725558	NaN
439	E7EVW7;P14317;B4DQ69	E7EVW7;P14317	Hematopoietic lineage cell-specific protein	HCLS1	0.0720894	NaN
299	C9JFR7;P99999;CON__P62894	C9JFR7;P99999	Cytochrome c	CYCS	0.0714946	0.449163
1386	P22234;P22234-2;E9PBS1;D6RF62	P22234;P22234-2;E9PBS1;D6RF62	Multifunctional protein ADE2;Phosphoribosylaminoimidazole-succinocarboxamide synthase;Phosphoribosylaminoimidazole carboxylase	PAICS	0.068172	-1.58542
472	E9PEP6;O14786;Q5T7F1;E7EX60;O14786-2;Q5T7F0;Q5JWQ6;Q5JWQ4;H0Y4A0;Q5JWQ2	E9PEP6;O14786;Q5T7F1;E7EX60;O14786-2;Q5T7F0;Q5JWQ6	Neuropilin-1	NRP1	0.0660732	0.330446
364	D6REN6;P12081;B4DDD8;B3KWE1;J3KNE5;P12081-2;B4E1C5;C9JWK3;E7ETE2;D6RF05	D6REN6;P12081;B4DDD8;B3KWE1;J3KNE5;P12081-2;B4E1C5;C9JWK3;E7ETE2	Histidine--tRNA ligase, cytoplasmic	HARS	0.0652888	-0.862413
942	O14907	O14907	Tax1-binding protein 3	TAX1BP3	0.0636897	-0.706956
2215	Q6P587;Q6P587-2;Q6P587-3	Q6P587;Q6P587-2;Q6P587-3	Acylpyruvase FAHD1, mitochondrial	FAHD1	0.0630984	0.881841
2406	Q969U7;K7ENR6;K7ER45	Q969U7;K7ENR6	Proteasome assembly chaperone 2	PSMG2	0.0626192	NaN
2655	Q9NQR4;H7C579;F8WF70	Q9NQR4;H7C579	Omega-amidase NIT2	NIT2	0.0626032	-0.366431
1344	P17812;B4DR64;B7Z9C4;Q9NRF8	P17812;B4DR64;B7Z9C4	CTP synthase 1	CTPS1	0.0618846	NaN
2281	Q86X76-2;Q86X76-4;Q86X76;Q86X76-3;B1AQP4	Q86X76-2;Q86X76-4;Q86X76;Q86X76-3;B1AQP4	Nitrilase homolog 1	NIT1	0.0596197	NaN
1753	Q5T179;P61024;Q9BZU3	Q5T179;P61024;Q9BZU3	Cyclin-dependent kinases regulatory subunit 1	CKS1B	0.0583131	NaN
978	O43242;B4DT72;H0YGV8	O43242;B4DT72	26S proteasome non-ATPase regulatory subunit 3	PSMD3	0.0573103	-0.632174
2839	Q9Y2S6	Q9Y2S6	Translation machinery-associated protein 7	TMA7	0.0557201	NaN
1949	Q10567-3;Q10567-2;Q10567;Q10567-4;C9J1E7;K7EJX1;K7EN71;K7ERB2;H7C034;K7ERE4;K7EKZ5	Q10567-3;Q10567-2;Q10567;Q10567-4;C9J1E7	AP-1 complex subunit beta-1	AP1B1	0.0556405	-1.34771
1564	P42025;G5E9Q5	P42025;G5E9Q5	Beta-centractin	ACTR1B	0.0549414	NaN
321	Q5JRX3;Q5JRX3-2;C9JSL2;Q5JRX3-3;B1APQ0;H0Y4F7;H0Y7L7;B1APQ1	Q5JRX3;Q5JRX3-2;C9JSL2;Q5JRX3-3	Presequence protease, mitochondrial	PITRM1	0.0546076	0.740984
1370	P20700;E9PBF6	P20700;E9PBF6	Lamin-B1	LMNB1	0.0526078	0.636755
2093	Q15645;H0YAL2	Q15645;H0YAL2	Pachytene checkpoint protein 2 homolog	TRIP13	0.0466247	NaN
1981	Q13228;Q13228-2;Q13228-3;A6PVW9;A6PVX1;H0Y532;F2Z2W8;F8WCR4;C9JVL0	Q13228;Q13228-2;Q13228-3;A6PVW9;A6PVX1;H0Y532	Selenium-binding protein 1	SELENBP1	0.0458667	-0.343979
720	H0YDV5;Q8N699	H0YDV5;Q8N699	Myc target protein 1	MYCT1	0.0452671	2.07305
1717	Q96L35;P54760;F8W9W0;P54756-3;F8VP57;P29322;P54756-2;P54756	Q96L35;P54760	Ephrin type-B receptor 4	EPHB4	0.0440841	-0.352789
2181	Q5TFE4;Q5QPD0;H0Y6C1	Q5TFE4	5-nucleotidase domain-containing protein 1	NT5DC1	0.0438473	NaN
1063	O75880;J3QL56	O75880;J3QL56	Protein SCO1 homolog, mitochondrial	SCO1	0.0427129	0.0637398
77	Q01844-6;B0QYK0;Q01844-3;Q01844;Q01844-5;H7BY36;Q01844-2;C9JGE3;F8WC90;Q01844-4	Q01844-6;B0QYK0;Q01844-3;Q01844;Q01844-5;H7BY36;Q01844-2;C9JGE3	RNA-binding protein EWS	EWSR1	0.0417364	0.0975851
675	P24941-2;P24941;G3V5T9;E7ESI2;G3V317	P24941-2;P24941;G3V5T9;E7ESI2	Cyclin-dependent kinase 2	CDK2	0.0397544	NaN
1071	O76054-5;O76054;B3KRD8;O76054-4;H7C417;C9JZI9;H7C4C6;F8WEE7;C9JTM4;H7C1K3;C9IYR5;Q9UDX4	O76054-5;O76054;B3KRD8;O76054-4;H7C417	SEC14-like protein 2	SEC14L2	0.0392828	-0.440933
1248	P10155-3;Q5LJA0;P10155-4;P10155;P10155-2;H0Y9N5;D6RE09;G5E9R9;D6RDN1	P10155-3;Q5LJA0;P10155-4;P10155	60 kDa SS-A/Ro ribonucleoprotein	TROVE2	0.0373826	0.860621
1596	P46821;D6RA32;D6RA40;D6RCL2;D6RGJ3;P78559;P78559-2;J3KPX8;E9PGC8	P46821	Microtubule-associated protein 1B;MAP1B heavy chain;MAP1 light chain LC1	MAP1B	0.0366764	0.774966
1755	P61077;P61077-2;P61077-3;D6RFM0;P62837-2;D6RAH7;H9KV45;D6RAW0;D6RA11;D6R9F6;H0YGA2;D6R933;D6RGD0;D6R980;D6RIZ3;Q9UQL0;C9J9H9;Q9Y2X8	P61077;P61077-2;P61077-3;D6RFM0;P62837-2;D6RAH7;H9KV45;D6RAW0;D6RA11	Ubiquitin-conjugating enzyme E2 D3;Ubiquitin-conjugating enzyme E2 D2	UBE2D3;UBE2D2	0.03561	NaN
1788	P62191;B4DR63;G3V4X1	P62191;B4DR63	26S protease regulatory subunit 4	PSMC1	0.0266871	-0.614244
2456	Q96IU4;B4DQI4;F8W9U3;Q96IU4-2	Q96IU4;B4DQI4;F8W9U3	Alpha/beta hydrolase domain-containing protein 14B	ABHD14B	0.0225802	-0.310857
1985	Q13283;F5H4D6;E5RIZ6;E5RH00;E5RI46;E5RIF8;E5RH42;Q5HYE9;E5RJU8	Q13283;F5H4D6	Ras GTPase-activating protein-binding protein 1	G3BP1	0.0223939	-0.26047
1129	P00813;F5GWI4;F5GXW0;F5GYD4	P00813;F5GWI4;F5GXW0	Adenosine deaminase	ADA	0.0208569	-0.289975
537	Q7Z406;Q7Z406-6;F2Z2U8;Q7Z406-2;G8JLL9;Q7Z406-5;Q7Z406-4;M0QY43	Q7Z406;Q7Z406-6;F2Z2U8;Q7Z406-2;G8JLL9;Q7Z406-5;Q7Z406-4;M0QY43	Myosin-14	MYH14	0.0187328	0.202709
2467	Q96P70	Q96P70	Importin-9	IPO9	0.0185003	-0.618038
2279	Q86WR0;G3V121;B7Z2L8;Q0P663;Q0VGD4	Q86WR0;G3V121;B7Z2L8	Coiled-coil domain-containing protein 25	CCDC25	0.0182526	NaN
2203	Q6IBS0;D6RG15;H0Y858;F8W645	Q6IBS0;D6RG15	Twinfilin-2	TWF2	0.0179739	-0.781961
799	I3L2C7;P57678;E7EN12;I3L4M4;I3L4A4;I3L399	I3L2C7;P57678	Gem-associated protein 4	GEMIN4	0.0172307	NaN
685	Q07157-2;G5E9E7;Q07157;G3V1L9;H0YKB1;H0YLT6	Q07157-2;G5E9E7;Q07157;G3V1L9	Tight junction protein ZO-1	TJP1	0.0166428	0.451209
1072	O76071	O76071	Probable cytosolic iron-sulfur protein assembly protein CIAO1	CIAO1	0.0166428	-0.239272
2889	Q9Y678;H0Y8X7;D6RG17;F6X838	Q9Y678	Coatomer subunit gamma-1	COPG1	0.0145249	-0.618038
2044	Q14554;Q9BV43;C9JY10;H7C4F9	Q14554;Q9BV43	Protein disulfide-isomerase A5	PDIA5	0.0138915	-0.370454
678	P60900;G3V5Z7;G3V295;B4DXJ9;G3V3I1;B4DQR4;G3V3U4;H0YJC4;G3V4S5;G3V2S7	P60900;G3V5Z7;G3V295;B4DXJ9;G3V3I1;B4DQR4	Proteasome subunit alpha type-6;Proteasome subunit alpha type	PSMA6	0.0123639	0.995111
1740	P60228;E5RGA2;H0YBR5;E5RHS5;E5RIT4;H0YAW4;E5RII3;H0YBP5;E5RIP5;E5RJ25	P60228;E5RGA2	Eukaryotic translation initiation factor 3 subunit E	EIF3E	0.0122249	0.357847
1959	Q12907;D6RBV2;D6RIU4;D6RDX1;D6RBH1	Q12907;D6RBV2;D6RIU4;D6RDX1	Vesicular integral-membrane protein VIP36	LMAN2	0.00758982	0.0604474
2267	Q86UX7-2;Q86UX7;F5H1C6;H0YFT5;F5H3I6	Q86UX7-2;Q86UX7;F5H1C6	Fermitin family homolog 3	FERMT3	0.00613022	NaN
2482	Q96TA1-2;Q96TA1	Q96TA1-2;Q96TA1	Niban-like protein 1	FAM129B	0.00551605	-0.0181241
785	H7C285;O95858	H7C285;O95858	Tetraspanin-15	TSPAN15	0.00525522	0.636077
883	O95834;O95834-2;K7ERL7;C9JRL6;K7EII6;K7EKG3;K7ERR2;K7EIM1;K7ELI8;K7EQR0;K7ERY9;K7EKU5;K7ELB2	O95834;O95834-2;K7ERL7;C9JRL6	Echinoderm microtubule-associated protein-like 2	EML2	0.00473332	0.404331
1104	O95782-2;O95782;M0R2D9;E9PPZ3;E9PS94;E9PPY8	O95782-2;O95782	AP-2 complex subunit alpha-1	AP2A1	0.00408912	-0.873286
2305	Q8N1Q1	Q8N1Q1	Carbonic anhydrase 13	CA13	0.0038588	NaN
963	O15294;O15294-3;O15294-2;O15294-4;C9JZL3;H7C2T7	O15294;O15294-3;O15294-2	UDP-N-acetylglucosamine--peptide N-acetylglucosaminyltransferase 110 kDa subunit	OGT	0.00309229	NaN
2410	Q96AC1;Q96AC1-3;H0YJ34;Q96AC1-2;H0YJB6;G3V5R2;G3V281;G3V3J0;Q9BQL6-4;Q9BQL6-2;Q9BQL6;Q5JWV4;G3V1L6	Q96AC1;Q96AC1-3;H0YJ34;Q96AC1-2	Fermitin family homolog 2	FERMT2	0.00179028	-1.63409
633	P54819-2;F8W1A4;P54819;P54819-6;P54819-5;F8VZG5;F8VY04;P54819-3;P54819-4;G3V213;F8VPP1	P54819-2;F8W1A4;P54819;P54819-6;P54819-5;F8VZG5;F8VY04;P54819-3;P54819-4;G3V213	Adenylate kinase 2, mitochondrial;Adenylate kinase 2, mitochondrial, N-terminally processed	AK2	0.00148416	-0.945674
1444	P28300	P28300	Protein-lysine 6-oxidase	LOX	0.000948429	NaN
1385	P22102;B4DJ93;P22102-2;F8WD69;C9JBJ1;C9JTV6;H7C489;C9JZG2;C9JKQ7;H7C366;H7C5I9	P22102;B4DJ93	Trifunctional purine biosynthetic protein adenosine-3;Phosphoribosylamine--glycine ligase;Phosphoribosylformylglycinamidine cyclo-ligase;Phosphoribosylglycinamide formyltransferase	GART	0.000902414	-0.570576
2088	Q15437;Q5QPE2;Q5QPE1	Q15437	Protein transport protein Sec23B	SEC23B	0.000856638	0.165355
2713	Q9P035;H3BS72;H3BPZ1;B4DRF4	Q9P035;H3BS72;H3BPZ1	Very-long-chain (3R)-3-hydroxyacyl-[acyl-carrier protein] dehydratase 3	PTPLAD1	0.000780106	-0.308188
2605	Q9H773;H3BSA6;H3BPN2	Q9H773	dCTP pyrophosphatase 1	DCTPP1	0	NaN
1180	P06737-2;P06737;E9PK47;E9PMM6;P11217-2;P11217	P06737-2;P06737;E9PK47	Glycogen phosphorylase, liver form;Phosphorylase	PYGL	-0.000229597	-0.317124
2192	Q68CQ4;H7C2R4	Q68CQ4	Digestive organ expansion factor homolog	DIEXF	-0.00162029	NaN
1626	P49368;P49368-2;B4DUR8;E9PRC8;Q5SZX6;Q5SZW8;E9PQ35;E9PM09;Q5SZX9	P49368;P49368-2;B4DUR8	T-complex protein 1 subunit gamma	CCT3	-0.00253653	-0.847081
2528	Q9BTY2;Q7Z6V1;Q7Z6V2	Q9BTY2	Plasma alpha-L-fucosidase	FUCA2	-0.00264335	-0.335858
1991	Q13404;Q13404-8;Q13404-7;Q13404-2;Q13404-1;G3V2F7;Q13404-6	Q13404;Q13404-8;Q13404-7;Q13404-2;Q13404-1;G3V2F7;Q13404-6	Ubiquitin-conjugating enzyme E2 variant 1	UBE2V1;TMEM189	-0.00317764	-0.21189
743	Q92841;H3BLZ8;Q92841-1;Q92841-3;Q92841-2;C9JMU5;G5E9L5	Q92841;H3BLZ8;Q92841-1;Q92841-3;Q92841-2;C9JMU5	Probable ATP-dependent RNA helicase DDX17	DDX17	-0.00386405	NaN
985	O43399-2;O43399-4;O43399;O43399-3;O43399-5;Q5JWU6;O43399-6	O43399-2;O43399-4;O43399;O43399-3;O43399-5;Q5JWU6;O43399-6	Tumor protein D54	TPD52L2	-0.00407767	-0.103633
1605	P47897;B4DWJ2;C9J165;C9JSG9;B7Z840;H7C0R3;F2Z2V6	P47897;B4DWJ2	Glutamine--tRNA ligase	QARS	-0.00502276	-0.316667
2633	Q9HD33-3;Q9HD33-2;Q9HD33	Q9HD33-3;Q9HD33-2;Q9HD33	39S ribosomal protein L47, mitochondrial	MRPL47	-0.00683498	NaN
2799	Q9UMX0-2;Q9UMX0;H0YDS0;Q9NRR5	Q9UMX0-2;Q9UMX0	Ubiquilin-1	UBQLN1	-0.00758076	NaN
1695	P52907	P52907	F-actin-capping protein subunit alpha-1	CAPZA1	-0.00920773	-0.12157
611	Q99733;F5HFY4;C9J6D1;C9JZI7;A8MXH2;E9PNW0;E9PJJ2;E9PS34;E9PNJ7;E9PKT8;E9PKI2;E9PP22;H0YCI4;C9J1B1	Q99733;F5HFY4;C9J6D1;C9JZI7;A8MXH2;E9PNW0;E9PJJ2;E9PS34;E9PNJ7;E9PKT8	Nucleosome assembly protein 1-like 4	NAP1L4;NAP1L4b	-0.00945091	-0.00532591
2550	Q9BYT8;E9PCB6;H0YAK4;H0YAF7	Q9BYT8;E9PCB6	Neurolysin, mitochondrial	NLN	-0.00981545	0.508934
1704	P53618;E9PP73;E9PP63;E9PKQ1	P53618;E9PP73	Coatomer subunit beta	COPB1	-0.00992179	-0.439005
886	O14579;M0QXB4;O14579-3;O14579-2;M0R061	O14579;M0QXB4;O14579-3;O14579-2;M0R061	Coatomer subunit epsilon	COPE	-0.0104835	-0.758202
323	Q9H857-3;Q9H857-2;Q9H857;C9JTZ6;E9PAL9;Q9H857-4;H7C519;H7C4G8;C9J036	Q9H857-3;Q9H857-2;Q9H857;C9JTZ6;E9PAL9;Q9H857-4;H7C519	5-nucleotidase domain-containing protein 2	NT5DC2	-0.0123043	NaN
1837	P62942;Q5W0X3;Q1JUQ5;A8MSS1;Q5VVH2;F8W6G9;P68106-2;P68106	P62942;Q5W0X3;Q1JUQ5	Peptidyl-prolyl cis-trans isomerase FKBP1A;Peptidyl-prolyl cis-trans isomerase	FKBP1A;FKBP12-Exip2	-0.0138805	-0.00841117
1511	P35237;H0Y3G3	P35237	Serpin B6	SERPINB6	-0.0154245	-0.0385485
1845	P63167;F8VXL2;F8VRV5;F8VXI7	P63167	Dynein light chain 1, cytoplasmic	DYNLL1	-0.0165892	NaN
2541	Q9BX68	Q9BX68	Histidine triad nucleotide-binding protein 2, mitochondrial	HINT2	-0.0174205	NaN
2188	Q5VW36	Q5VW36	Focadhesin	FOCAD	-0.0176168	NaN
1872	P78406;E9PQ57;E9PPG9;B0QZ36	P78406;E9PQ57	mRNA export factor	RAE1	-0.0184929	NaN
178	B4DUX5;P50579;F8VRR3;G3XA91;F8VQZ7;G3V1U3;F8VSC4;F8VZX9;F8VY03	B4DUX5;P50579;F8VRR3;G3XA91;F8VQZ7;G3V1U3	Methionine aminopeptidase;Methionine aminopeptidase 2	METAP2	-0.0210271	NaN
2437	Q96EK6;G3V5E4;G3V4W4	Q96EK6;G3V5E4;G3V4W4	Glucosamine 6-phosphate N-acetyltransferase	GNPNAT1	-0.0212531	NaN
2786	Q9UKK3	Q9UKK3	Poly [ADP-ribose] polymerase 4	PARP4	-0.0219612	0.934849
2114	Q16555;Q16555-2;E5RFU4	Q16555;Q16555-2	Dihydropyrimidinase-related protein 2	DPYSL2	-0.0219913	0.111481
2445	Q96G03;F5H6V2;B4E0G8;E7ENQ8;E9PD70;H0Y921	Q96G03;F5H6V2	Phosphoglucomutase-2	PGM2	-0.0227444	0.100965
1779	P61764;P61764-2	P61764;P61764-2	Syntaxin-binding protein 1	STXBP1	-0.0228045	-0.592452
1009	O60256;I3L4G9;I3L0S1;E7EPA1;B4E329;O60256-3;O60256-2;I3L331;I3L164;C9JDH0;E7EW35;C9JDU5;C9JJS3;C9J168;C9K0K7;B4DP31;Q14558;Q14558-2	O60256;I3L4G9;I3L0S1;E7EPA1;B4E329;O60256-3;O60256-2	Phosphoribosyl pyrophosphate synthase-associated protein 2	PRPSAP2	-0.0231206	NaN
2548	Q9BYD6;H0Y8N7;H0YAB5	Q9BYD6;H0Y8N7	39S ribosomal protein L1, mitochondrial	MRPL1	-0.0261874	NaN
1676	P51580	P51580	Thiopurine S-methyltransferase	TPMT	-0.0275836	NaN
1287	P13010;C9JZ81;H7C0H9	P13010	X-ray repair cross-complementing protein 5	XRCC5	-0.0307908	-1.35367
2262	Q86TI2-4;Q86TI2;Q86TI2-2;M0R2A8;M0R0I1;M0R3C4;M0R2G6;M0QXI5;M0QXG6;M0R1L4;M0R145;M0R162	Q86TI2-4;Q86TI2;Q86TI2-2	Dipeptidyl peptidase 9	DPP9	-0.0312398	-0.428976
370	Q9H2U2-6;Q9H2U2-3;E2QRM6;Q9H2U2;Q9H2U2-2;Q9H2U2-4;D6R967;H0Y9D8;B4DFH3;H0YAK2	Q9H2U2-6;Q9H2U2-3;E2QRM6;Q9H2U2;Q9H2U2-2;Q9H2U2-4;D6R967;H0Y9D8	Inorganic pyrophosphatase 2, mitochondrial	PPA2	-0.0327356	-0.436895
2022	Q13951;J3KS23;J3KRT0;H3BSC0	Q13951;J3KS23	Core-binding factor subunit beta	CBFB	-0.033154	NaN
1342	P17612-2;P17612;Q15136;K7ERP6	P17612-2;P17612;Q15136;K7ERP6	cAMP-dependent protein kinase catalytic subunit alpha	PRKACA;KIN27	-0.0338714	-0.807641
1619	P49189;B4DXY7	P49189;B4DXY7	4-trimethylaminobutyraldehyde dehydrogenase	ALDH9A1	-0.0341702	-0.145399
198	B4E152;B4E1D7;Q9NVS9;B4E0V0;J3QQV6	B4E152;B4E1D7;Q9NVS9;B4E0V0	Pyridoxine-5-phosphate oxidase	PNPO	-0.03526	NaN
459	E9PC74;Q13144	E9PC74;Q13144	Translation initiation factor eIF-2B subunit epsilon	EIF2B5	-0.0392392	NaN
2802	Q9UN86-2;Q9UN86;D6RAC7;D6RB17;D6R9X5;D6R9A4;D6RBM9;D6REX8;D6RBR0;D6RE13;D6RBW8;D6RGJ4	Q9UN86-2;Q9UN86;D6RAC7;D6RB17	Ras GTPase-activating protein-binding protein 2	G3BP2	-0.0401764	NaN
2763	Q9UHY1;F8W6G1;C9JHZ6	Q9UHY1;F8W6G1	Nuclear receptor-binding protein	NRBP1	-0.0403695	NaN
415	O95757;E7ES43;E9PDE8;D6RJ96	O95757;E7ES43;E9PDE8;D6RJ96	Heat shock 70 kDa protein 4L	HSPA4L	-0.0404143	NaN
2060	Q15021;F5GZJ1;E7EN77;F5GZK7;F5H431	Q15021;F5GZJ1;E7EN77	Condensin complex subunit 1	NCAPD2	-0.0426285	NaN
1078	O94855;O94855-2;E9PDM8;E9PC44	O94855;O94855-2;E9PDM8;E9PC44	Protein transport protein Sec24D	SEC24D	-0.0448096	NaN
1925	Q06203;D6RCC8;D6RE15	Q06203	Amidophosphoribosyltransferase	PPAT	-0.047431	-0.367495
2103	Q15942;H0Y2Y8;B4DQX7;B4DQR8;C9IZ41;H7C3D3;C9JJK5;H7C3R3	Q15942;H0Y2Y8;B4DQX7;B4DQR8	Zyxin	ZYX	-0.0487032	-0.349633
1580	P43487;C9JXG8;C9JJ34;C9JDM3;C9JGV6;C9JIC6	P43487;C9JXG8;C9JJ34;C9JDM3;C9JGV6;C9JIC6	Ran-specific GTPase-activating protein	RANBP1	-0.0509341	-0.755802
470	E9PDU5;Q9NNW5;E9PBK6	E9PDU5;Q9NNW5;E9PBK6	WD repeat-containing protein 6	WDR6	-0.0577383	NaN
1763	P61163;B4DXP9;F5H3I4	P61163;B4DXP9;F5H3I4	Alpha-centractin	ACTR1A	-0.0590894	-0.196211
141	B4DJP7;P62318;H3BT13	B4DJP7;P62318;H3BT13	Small nuclear ribonucleoprotein Sm D3	SNRPD3	-0.0594122	0.461696
2793	Q9ULC4-2;Q9ULC4;Q9ULC4-3	Q9ULC4-2;Q9ULC4;Q9ULC4-3	Malignant T-cell-amplified sequence 1	MCTS1	-0.0616415	NaN
1423	P26583;D6R9A6	P26583;D6R9A6	High mobility group protein B2	HMGB2	-0.0626082	-1.13278
1483	P31350;P31350-2;C9JXC1	P31350;P31350-2;C9JXC1	Ribonucleoside-diphosphate reductase subunit M2	RRM2	-0.0627253	-0.658915
2343	Q8TCS8;H7BZ02;H7BXF6;H7C3C5;F8WBI3	Q8TCS8;H7BZ02	Polyribonucleotide nucleotidyltransferase 1, mitochondrial	PNPT1	-0.0655341	NaN
584	P05023-3;P05023;F5H3A1;P05023-2;M0R116;P13637;F5H6J6;B7Z2T0;B1AKY9;P50993;H0Y7C1;Q13733;P20648;Q5TC01;Q5TC02;Q5TC05;M0QXF2;E9PRA5	P05023-3;P05023;F5H3A1;P05023-2	Sodium/potassium-transporting ATPase subunit alpha-1	ATP1A1	-0.0660601	1.48422
2208	Q6NYC8;Q6NYC8-2	Q6NYC8;Q6NYC8-2	Phostensin	PPP1R18	-0.0663521	NaN
1887	Q00577	Q00577	Transcriptional activator protein Pur-alpha	PURA	-0.0674472	0.25576
1133	P01111;P01116-2;P01112;P01116;P01112-2;G3V4K2;G3V5T7	P01111;P01116-2;P01112;P01116	GTPase NRas;GTPase KRas;GTPase KRas, N-terminally processed;GTPase HRas;GTPase HRas, N-terminally processed	NRAS;KRAS;HRAS	-0.0707564	0.198083
2047	Q14683;G8JLG1;H0Y7K8	Q14683;G8JLG1	Structural maintenance of chromosomes protein 1A	SMC1A	-0.071033	-0.405779
478	E9PFH8;P05455;E7ERC4;E9PGX9;E9PFL9	E9PFH8;P05455;E7ERC4	Lupus La protein	SSB	-0.0718191	-0.517457
2151	Q969E4;Q5H9L2;Q6IPX3;Q6IPX3-2	Q969E4;Q5H9L2;Q6IPX3;Q6IPX3-2	Transcription elongation factor A protein-like 3;Transcription elongation factor A protein-like 5;Transcription elongation factor A protein-like 6	TCEAL3;TCEAL5;TCEAL6	-0.0746388	NaN
908	O00231;O00231-2;J3QRY4;J3KSW3;J3QS13	O00231;O00231-2	26S proteasome non-ATPase regulatory subunit 11	PSMD11	-0.0765836	-0.450545
1999	Q13501;E7EMC7;Q13501-2;E9PFW8;D6RBF1;C9J6J8;E3W990;C9JRJ8	Q13501;E7EMC7;Q13501-2	Sequestosome-1	SQSTM1	-0.0770333	1.05152
1716	P54727;Q5W0S5;P54727-2;Q5W0S4;H0Y579	P54727;Q5W0S5	UV excision repair protein RAD23 homolog B	RAD23B	-0.0778594	-0.419076
1781	P61970;H3BRV9;J3QS01	P61970;H3BRV9;J3QS01	Nuclear transport factor 2	NUTF2	-0.0783954	0.0633012
2308	Q8N543;H3BUQ2;H3BUA6;H3BR79;Q8N543-2;H3BP48;H3BR02	Q8N543;H3BUQ2;H3BUA6;H3BR79;Q8N543-2	2-oxoglutarate and iron-dependent oxygenase domain-containing protein 1	OGFOD1	-0.0793943	0.0487539
546	F5H3W1;O00592-2;F5H7A2;O00592;F5GWY5	F5H3W1;O00592-2;F5H7A2;O00592;F5GWY5	Podocalyxin	PODXL	-0.0809278	2.00515
1928	Q06546	Q06546	GA-binding protein alpha chain	GABPA	-0.0819828	NaN
1742	P60510;H3BTA2;H3BV22;I3L4X0;H3BPN5;H3BVE3	P60510;H3BTA2;H3BV22	Serine/threonine-protein phosphatase 4 catalytic subunit;Serine/threonine-protein phosphatase	PPP4C	-0.0820117	-0.311482
1937	Q08257;Q08257-3;A6NP24;C9JH92;Q08257-2	Q08257;Q08257-3;A6NP24;C9JH92	Quinone oxidoreductase	CRYZ	-0.0832684	1.12566
903	O00151	O00151	PDZ and LIM domain protein 1	PDLIM1	-0.084264	-1.45117
2072	Q15181;Q5SQT6	Q15181;Q5SQT6	Inorganic pyrophosphatase	PPA1	-0.084264	-0.655518
875	P41567;K7EM18;O60739	P41567;K7EM18	Eukaryotic translation initiation factor 1	EIF1	-0.0891602	NaN
2609	Q9H8L6	Q9H8L6	Multimerin-2	MMRN2	-0.089304	0.686155
512	E9PM46;Q96K76;Q96K76-2;Q96K76-3	E9PM46;Q96K76;Q96K76-2	Ubiquitin carboxyl-terminal hydrolase;Ubiquitin carboxyl-terminal hydrolase 47	USP47	-0.0908845	-0.750857
1094	O95373;E9PLJ0;E9PLB2	O95373	Importin-7	IPO7	-0.091028	-0.0800433
1211	P08243-2;P08243;P08243-3;F8WEJ5;C9JT45;C9J057;C9JM09;C9JLN6	P08243-2;P08243;P08243-3;F8WEJ5	Asparagine synthetase [glutamine-hydrolyzing]	ASNS	-0.0927501	0.393871
2396	Q92945;M0R0I5;M0QYH3;M0R0C6;M0R3J3;M0R251;M0QYG1;M0QXW7;M0R263	Q92945	Far upstream element-binding protein 2	KHSRP	-0.0933235	-1.22586
858	K7EIG1;O75153;I3L4B5;I3L318;I3L3E5;Q9Y5I4-2;Q9Y5I4	K7EIG1;O75153	Clustered mitochondria protein homolog	CLUH	-0.0959015	-0.298066
1068	O75935-3;O75935;F8W786;Q8NB28;O75935-2	O75935-3;O75935;F8W786;Q8NB28;O75935-2	Dynactin subunit 3	DCTN3	-0.0960448	-0.134491
1477	P30837	P30837	Aldehyde dehydrogenase X, mitochondrial	ALDH1B1	-0.0961878	NaN
1036	O75165;H0Y8Q2;H0YA63	O75165	DnaJ homolog subfamily C member 13	DNAJC13	-0.0990462	NaN
1016	O60506-2;O60506;O60506-4;O60506-3;O60506-5;F6UXX1	O60506-2;O60506;O60506-4;O60506-3;O60506-5	Heterogeneous nuclear ribonucleoprotein Q	SYNCRIP	-0.101472	-1.74945
2369	Q92466;Q92466-4;Q92466-2;Q92466-5;Q92466-3	Q92466;Q92466-4	DNA damage-binding protein 2	DDB2	-0.102042	NaN
1019	O60637-3;O60637;H0YKJ9;O60637-2;H0YMH8	O60637-3;O60637;H0YKJ9;O60637-2	Tetraspanin-3	TSPAN3	-0.103181	NaN
1637	P49593;B7Z2C3;B5MCT7;A8MX49;C9J2F3;C9JL74	P49593;B7Z2C3;B5MCT7;A8MX49	Protein phosphatase 1F	PPM1F	-0.103608	-1.12837
852	P07947;J3QRU1;P06241-3;Q5R3A8;B3KPS6;P06241-2;P06241;E5RFS5;Q5TGY6;P06239;Q573B4;P09769;P06239-3	P07947;J3QRU1	Tyrosine-protein kinase Yes	YES1	-0.10631	NaN
1708	P53999	P53999	Activated RNA polymerase II transcriptional coactivator p15	SUB1	-0.106878	-0.59924
1038	O75223;M0QZK8;O75223-3;H7BZK5;B8ZZK2;O75223-2;O75223-4	O75223;M0QZK8;O75223-3;H7BZK5;B8ZZK2	Gamma-glutamylcyclotransferase	GGCT	-0.107446	0.211246
1032	O75116;E9PF63;D6REE7;C9JFJ0	O75116;E9PF63	Rho-associated protein kinase 2	ROCK2	-0.10773	-0.435592
1031	O75083;O75083-3;D6RD66	O75083;O75083-3;D6RD66	WD repeat-containing protein 1	WDR1	-0.108439	0.923054
2426	Q96CT7;M0R2F5	Q96CT7;M0R2F5	Coiled-coil domain-containing protein 124	CCDC124	-0.110566	0.59103
878	K7EPT6;Q92804-2;Q92804	K7EPT6;Q92804-2;Q92804	TATA-binding protein-associated factor 2N	TAF15	-0.111274	NaN
2360	Q8WW59	Q8WW59	SPRY domain-containing protein 4	SPRYD4	-0.111274	0.271792
2280	Q86X55-1;Q86X55;Q86X55-2;K7EQA8;K7EK20;K7EPK1;K7EQB9	Q86X55-1;Q86X55;Q86X55-2;K7EQA8	Histone-arginine methyltransferase CARM1	CARM1	-0.112689	-0.752323
686	Q15555-4;G5E9I6;Q15555-3;Q15555;K7EL66;K7ERD8;Q15555-2;M0QX52;K7ENB3;C9JB30;Q9UPY8-2;Q9UPY8	Q15555-4;G5E9I6;Q15555-3;Q15555;K7EL66;K7ERD8;Q15555-2	Microtubule-associated protein RP/EB family member 2	MAPRE2	-0.113537	NaN
1905	Q01970;Q01970-2	Q01970;Q01970-2	1-phosphatidylinositol 4,5-bisphosphate phosphodiesterase beta-3	PLCB3	-0.114668	-0.455439
2731	Q9P2X3-2;Q9P2X3;J3QQU0	Q9P2X3-2;Q9P2X3;J3QQU0	Protein IMPACT	IMPACT	-0.117349	NaN
2672	Q9NSD9;F5H6Y1	Q9NSD9;F5H6Y1	Phenylalanine--tRNA ligase beta subunit	FARSB	-0.119462	-0.762394
2087	Q15436;F5H365;F5H6C4;B3KXI2;G3V531;G3V3G5;G3V2R6;G3V4V1;G3V1W4;G3V5X8;G3V4Q2;G3V5K1;G3V299	Q15436;F5H365;F5H6C4;B3KXI2	Protein transport protein Sec23A	SEC23A	-0.120166	0.0219673
2855	Q9Y3C8	Q9Y3C8	Ubiquitin-fold modifier-conjugating enzyme 1	UFC1	-0.125923	NaN
81	P26640;B0V043;Q5SP20;B4DZ61;B0V044;A2ABF4;H0Y426	P26640;B0V043	Valine--tRNA ligase	VARS	-0.127184	-1.14398
1460	P30042;P30042-2;H7C1F6;H7C2G3;H7C455;F2Z2Q0;H7BYH1	P30042;P30042-2;H7C1F6;H7C2G3;H7C455;F2Z2Q0;H7BYH1	ES1 protein homolog, mitochondrial	C21orf33	-0.128164	0.156378
656	Q14257;F8WCY5;A8MXP8;H0YL43	Q14257;F8WCY5;A8MXP8	Reticulocalbin-2	RCN2	-0.129842	0.363771
1308	P14866;M0QXS5;P14866-2;M0R1W6;M0QYL7;M0R076;B4DVF8	P14866;M0QXS5;P14866-2	Heterogeneous nuclear ribonucleoprotein L	HNRNPL	-0.13096	-1.77534
138	B4DJ81;P28331-3;P28331-4;P28331-5;P28331;P28331-2	B4DJ81;P28331-3;P28331-4;P28331-5;P28331;P28331-2	NADH-ubiquinone oxidoreductase 75 kDa subunit, mitochondrial	NDUFS1	-0.131658	NaN
2009	Q13617;Q13617-2;Q5T2B5;Q5T2B7;Q5T2B4	Q13617;Q13617-2;Q5T2B5;Q5T2B7	Cullin-2	CUL2	-0.131798	NaN
87	B1AJY5;B1AJY7;O75832;B1AJY6;O75832-2	B1AJY5;B1AJY7;O75832	26S proteasome non-ATPase regulatory subunit 10	PSMD10	-0.133053	NaN
2236	Q7L523;Q5VZM2-2;Q5VZM0;Q5VZM2	Q7L523;Q5VZM2-2;Q5VZM0;Q5VZM2	Ras-related GTP-binding protein A;Ras-related GTP-binding protein B	RRAGA;RRAGB	-0.135562	NaN
825	J3KPV4;P33991;E5RG31;E7ER43;E5RK04;E5RHP5;E5RFJ8;Q9UJA3-2;Q9UJA3-3;Q9UJA3;Q9UJA3-4	J3KPV4;P33991	DNA replication licensing factor MCM4	MCM4	-0.13584	-1.74598
2658	Q9NR28-2;Q9NR28;F5H796;F5GX50;H7BZK7;Q9NR28-3;F5H0Q4;F5GYH3;F5GXT8	Q9NR28-2;Q9NR28;F5H796;F5GX50;H7BZK7;Q9NR28-3	Diablo homolog, mitochondrial	DIABLO	-0.13584	NaN
939	O14777	O14777	Kinetochore protein NDC80 homolog	NDC80	-0.13737	NaN
1764	P61201;P61201-2;B4DIH5;H0YKU5;H0YM03;H0YMC2	P61201;P61201-2;B4DIH5	COP9 signalosome complex subunit 2	COPS2	-0.137509	-0.108319
2690	Q9NWV4;B1ARP7	Q9NWV4;B1ARP7	UPF0587 protein C1orf123	C1orf123	-0.140148	-0.690296
2876	Q9Y5K6	Q9Y5K6	CD2-associated protein	CD2AP	-0.142921	NaN
377	E5RJA0;E5RGR0;O75608-2;O75608	E5RJA0;E5RGR0;O75608-2;O75608	Acyl-protein thioesterase 1	LYPLA1	-0.143475	NaN
2752	Q9UH65;E7EMB1;E9PJK8;E9PJM7	Q9UH65;E7EMB1	Switch-associated protein 70	SWAP70	-0.144721	-0.445606
1404	P23919;H7C312;H7BZ20;G5E9E9;H7C3A4	P23919;H7C312;H7BZ20	Thymidylate kinase	DTYMK	-0.146103	NaN
2501	Q99714;Q99714-2;Q5H928	Q99714;Q99714-2;Q5H928	3-hydroxyacyl-CoA dehydrogenase type-2	HSD17B10	-0.14638	NaN
2579	Q9H0W9-2;Q9H0W9;Q9H0W9-3;Q9H0W9-4;E9PPB5;E9PJU8;E9PQS1;E9PSC3;E9PLC5;E9PLB3;E9PIP1;E9PR95	Q9H0W9-2;Q9H0W9;Q9H0W9-3;Q9H0W9-4;E9PPB5;E9PJU8;E9PQS1	Ester hydrolase C11orf54	C11orf54	-0.146794	NaN
1643	P49755;G3V2K7	P49755;G3V2K7	Transmembrane emp24 domain-containing protein 10	TMED10	-0.147208	NaN
2278	Q86WA6-2;Q86WA6;H7C0M3;Q49AI2;B4DML3	Q86WA6-2;Q86WA6	Valacyclovir hydrolase	BPHL	-0.147623	NaN
46	E9PJK1;E9PRJ8;H0YDL9;H0YDJ9;P60033;E9PIF1;A6NMH8;E9PM31;H0YEE2	E9PJK1;E9PRJ8;H0YDL9;H0YDJ9;P60033;E9PIF1;A6NMH8;E9PM31;H0YEE2	CD81 antigen	CD81	-0.149692	1.10079
2590	Q9H2J4;H7BZP2;C9JST4	Q9H2J4;H7BZP2	Phosducin-like protein 3	PDCL3	-0.151345	NaN
2764	Q9UHY7;D6RA00;Q9UHY7-2	Q9UHY7;D6RA00	Enolase-phosphatase E1	ENOPH1	-0.153272	0.381118
688	O75534-2;O75534;O75534-3;G5E9Q2;E9PLT0;E9PLD4;E9PNG3;E9PJK7;E9PKN4	O75534-2;O75534;O75534-3;G5E9Q2;E9PLT0	Cold shock domain-containing protein E1	CSDE1	-0.155059	-0.930921
2477	Q96RS6-3;Q96RS6-2;Q96RS6	Q96RS6-3;Q96RS6-2;Q96RS6	NudC domain-containing protein 1	NUDCD1	-0.157529	NaN
2543	Q9BXJ9;Q9BXJ9-4;Q6N069;Q6N069-5;Q6N069-4;Q6N069-3;Q6N069-2	Q9BXJ9;Q9BXJ9-4	N-alpha-acetyltransferase 15, NatA auxiliary subunit	NAA15	-0.158077	NaN
2432	Q96DE0;Q96DE0-3;Q96DE0-2	Q96DE0;Q96DE0-3;Q96DE0-2	U8 snoRNA-decapping enzyme	NUDT16	-0.159584	NaN
2499	Q99627-2;Q99627;E9PGT6;B8ZZP3;H7C3S9	Q99627-2;Q99627;E9PGT6;B8ZZP3;H7C3S9	COP9 signalosome complex subunit 8	COPS8	-0.159995	0.164088
1325	Q5TD07;P16083;Q5TD05;A2A2U4	Q5TD07;P16083;Q5TD05	Ribosyldihydronicotinamide dehydrogenase [quinone]	NQO2	-0.160132	0.0933386
1723	P55060;P55060-3;F8W904;B4DUC5;P55060-2	P55060;P55060-3;F8W904;B4DUC5	Exportin-2	CSE1L	-0.160679	-2.0965
2525	Q9BT73	Q9BT73	Proteasome assembly chaperone 3	PSMG3	-0.164095	NaN
1281	P12429;D6RA82;D6RFG5;D6RCA8;D6RAZ8;D6RFJ9	P12429;D6RA82;D6RFG5	Annexin A3;Annexin	ANXA3	-0.164368	0.730167
2322	Q8NCN5;A8MT40;H3BQG3;B3KSE1;B7ZAR9;H3BUH3;H3BV59	Q8NCN5;A8MT40	Pyruvate dehydrogenase phosphatase regulatory subunit, mitochondrial	PDPR	-0.166959	0.394428
204	B4E2W0;F5GZQ3;P55084;B5MD38	B4E2W0;F5GZQ3;P55084	Trifunctional enzyme subunit beta, mitochondrial;3-ketoacyl-CoA thiolase	HADHB	-0.16968	NaN
841	J3KS15;Q14197	J3KS15;Q14197	Peptidyl-tRNA hydrolase ICT1, mitochondrial	ICT1	-0.169816	NaN
436	P27816;E7EVA0;P27816-6;P27816-2;B9ZVR1;E9PGM5;P27816-4;B5MEG9;H0Y2V1;F8W9U4;B4DSQ1	P27816;E7EVA0;P27816-6;P27816-2;B9ZVR1	Microtubule-associated protein 4;Microtubule-associated protein	MAP4	-0.173347	0.327855
2326	Q8NDH3-5;Q8NDH3-4;Q8NDH3;Q8NDH3-2;Q8NDH3-3;H0YEP3	Q8NDH3-5;Q8NDH3-4;Q8NDH3;Q8NDH3-2;Q8NDH3-3;H0YEP3	Probable aminopeptidase NPEPL1	NPEPL1	-0.174431	0.04769
248	Q13409-3;B7ZA04;Q13409-2;Q13409;F8W8S0;Q13409-6;Q13409-5;E7EQL5;E7EV09;E7ET01;E7ETL8;E7EQU2;E7ESD3;E7EMU4;E9PGG1;E7EUM4;E7ERR6;E7ERH4;E7EU01;F5H050;O14576-3;G5E9K1;O14576-2;O14576	Q13409-3;B7ZA04;Q13409-2;Q13409;F8W8S0;Q13409-6;Q13409-5;E7EQL5	Cytoplasmic dynein 1 intermediate chain 2	DYNC1I2	-0.175379	0.314171
2124	Q16831;Q86Y75;F8WD51;C9J486;C9JIP2;B4DND0	Q16831;Q86Y75	Uridine phosphorylase 1	UPP1	-0.176327	NaN
754	H3BP66;P34059;F5H325	H3BP66;P34059;F5H325	N-acetylgalactosamine-6-sulfatase	GALNS	-0.17768	NaN
429	E7ETZ4;Q9Y6E2;Q75MG1;B5MCH7;B5MCE7;E7EMS9;E9PFD4;C9JF98;F8WDX8	E7ETZ4;Q9Y6E2;Q75MG1;B5MCH7;B5MCE7	Basic leucine zipper and W2 domain-containing protein 2	BZW2	-0.179167	-0.790735
2086	Q15435-2;Q15435;C9J177;H7C003;C9JD73;B5MCY6;Q15435-4;Q15435-3;B5MBZ8;C9JRC4;H7C3Q5;H7C118	Q15435-2;Q15435;C9J177;H7C003;C9JD73;B5MCY6;Q15435-4;Q15435-3;B5MBZ8	Protein phosphatase 1 regulatory subunit 7	PPP1R7	-0.181326	0.0617213
397	E7EP00;P53992;G5EA31;B4DZT4	E7EP00;P53992;G5EA31	Protein transport protein Sec24C	SEC24C	-0.183347	-0.139076
1140	P02786;G3V0E5;F5H6B1;H7C3V5;F8WBE5	P02786;G3V0E5;F5H6B1	Transferrin receptor protein 1;Transferrin receptor protein 1, serum form	TFRC	-0.183347	0.621644
2546	Q9BY44;B4DQ14;F8WAE5;B4DF96;C9IZE1;Q9BY44-2;H7C5R5;H7C5Q3;F8WF18;F8WAT3	Q9BY44;B4DQ14;F8WAE5;B4DF96;C9IZE1	Eukaryotic translation initiation factor 2A	EIF2A	-0.18429	0.167723
2393	Q92900-2;Q92900	Q92900-2;Q92900	Regulator of nonsense transcripts 1	UPF1	-0.185232	0.264142
1175	P06493;P06493-2;E5RIU6;K7ELV5;Q00526;F8VXD2;F8VYH9;B4DNF9;F8VZZ0;F8VTV8;F8VWX7;F8VZ51;K7EJ83;Q00535-2;H0YAZ9;Q00535;P11802;Q00534;E7EUK8;Q96Q40-2;Q96Q40-4;E5RGN0;Q96Q40-3;O94921-3;F8W6H8;Q96Q40;O94921-2;O94921;F5H6Z0;Q07002;Q07002-2;Q00536;Q00536-3;Q07002-3;Q00537-2;Q00537;Q00536-2;J3QSD7;Q9NYV4-3;Q14004-2;Q9NYV4-2;Q9NYV4;Q14004	P06493;P06493-2;E5RIU6	Cyclin-dependent kinase 1	CDK1	-0.186039	-0.702027
2191	Q8WWM7-6;Q8WWM7-8;Q8WWM7-5;Q8WWM7-4;Q8WWM7-2;Q63ZY4;Q8WWM7;Q8WWM7-3;H3BUF6;H3BSK9;Q8WWM7-7;H3BSQ5;H3BUE3;H3BRB0	Q8WWM7-6;Q8WWM7-8;Q8WWM7-5;Q8WWM7-4;Q8WWM7-2;Q63ZY4;Q8WWM7;Q8WWM7-3;H3BUF6	Ataxin-2-like protein	ATXN2L	-0.187919	NaN
1530	P36639-4;P36639-3;P36639-2;P36639;C9J361	P36639-4;P36639-3;P36639-2;P36639	7,8-dihydro-8-oxoguanine triphosphatase	NUDT1	-0.188322	NaN
2016	Q13740-2;Q13740;F5GXJ9;H7C543;Q6ZS95	Q13740-2;Q13740;F5GXJ9	CD166 antigen	ALCAM	-0.188456	0.155843
2573	Q9H0C8;H7C2I8;E9PC05	Q9H0C8;H7C2I8	Integrin-linked kinase-associated serine/threonine phosphatase 2C	ILKAP	-0.188725	NaN
82	P48444;B0YIW6;P48444-2;E9PK34	P48444;B0YIW6;P48444-2	Coatomer subunit delta	ARCN1	-0.18953	0.183024
1451	P29317;Q9UF33-2;J3KR66;D6RAL5;Q5JY90;Q06187;C9JXA2;P29320;P54753;Q9UF33	P29317	Ephrin type-A receptor 2	EPHA2	-0.191674	1.59349
1958	Q12905	Q12905	Interleukin enhancer-binding factor 2	ILF2	-0.191807	-0.513526
1470	P30419;P30419-2;K7EN82;B7Z8J4;B4DXS1;Q5VUC6;F5H594;O60551;Q5VUC7;K7EN42	P30419;P30419-2	Glycylpeptide N-tetradecanoyltransferase 1	NMT1	-0.192075	-0.499723
1442	P28072;I3L3X7	P28072	Proteasome subunit beta type-6	PSMB6	-0.192611	0.861529
380	E5RGX5;Q93045;Q93045-2;B7Z2Z7;Q9H169;G5EA16;Q9H169-2;E5RIR6;E7EVN3	E5RGX5;Q93045;Q93045-2	Stathmin;Stathmin-2	STMN2	-0.192745	-0.328646
2574	Q9H0D6;Q9H0D6-2;B4DZC3	Q9H0D6;Q9H0D6-2;B4DZC3	5-3 exoribonuclease 2	XRN2	-0.193681	NaN
909	O00232;O00232-2;J3KTJ5;J3KSK1	O00232;O00232-2	26S proteasome non-ATPase regulatory subunit 12	PSMD12	-0.195018	-0.722677
1973	Q13155;A8MU58;F8W950	Q13155	Aminoacyl tRNA synthase complex-interacting multifunctional protein 2	AIMP2	-0.195018	0.53254
2614	Q9H9Q2;J3KQ34;Q9H9Q2-3;J3KQ41;J3QT95;Q9H9Q2-2;J3KQV6;J3QT67;J3QT66;J3QT69;J3QT50;J3QT43;J3QT73	Q9H9Q2;J3KQ34;Q9H9Q2-3;J3KQ41	COP9 signalosome complex subunit 7b	COPS7B	-0.195952	0.00421023
2146	Q58FF8	Q58FF8	Putative heat shock protein HSP 90-beta 2	HSP90AB2P	-0.199419	-1.12197
1164	P05198;G3V4T5;H0YJS4	P05198;G3V4T5;H0YJS4	Eukaryotic translation initiation factor 2 subunit 1	EIF2S1	-0.201283	-0.757195
1007	O43924;B8ZZK5;C9IZ52	O43924;B8ZZK5;C9IZ52	Retinal rod rhodopsin-sensitive cGMP 3,5-cyclic phosphodiesterase subunit delta	PDE6D	-0.202213	NaN
2397	Q92973-2;Q92973;Q92973-3;O14787-2;J3KPU5;B4DSC0;E7EW37;E5RI07;O14787	Q92973-2;Q92973;Q92973-3	Transportin-1	TNPO1	-0.202745	-0.712278
504	E9PKV2;Q9NRX2	E9PKV2;Q9NRX2	39S ribosomal protein L17, mitochondrial	MRPL17	-0.203011	NaN
1982	Q13242;H0YIB4	Q13242;H0YIB4	Serine/arginine-rich splicing factor 9	SRSF9	-0.204604	-0.0537375
1240	P09661;H0YKK0;H0YMA0;H0YLR3	P09661;H0YKK0	U2 small nuclear ribonucleoprotein A	SNRPA1	-0.205931	0.16417
2154	Q5JTV8;H0YD16;Q5JTV8-2;H0YDU3	Q5JTV8;H0YD16;Q5JTV8-2	Torsin-1A-interacting protein 1	TOR1AIP1	-0.206329	NaN
1394	P23258;Q9NRH3;K7EIS0;K7EKE5	P23258;Q9NRH3;K7EIS0	Tubulin gamma-1 chain;Tubulin gamma-2 chain;Tubulin gamma chain	TUBG1;TUBG2	-0.207389	NaN
2346	Q8TDQ7;Q8TDQ7-3;Q8TDQ7-2;Q2VYF1;B4DJF3	Q8TDQ7;Q8TDQ7-3;Q8TDQ7-2;Q2VYF1;B4DJF3	Glucosamine-6-phosphate isomerase 2	GNPDA2	-0.211225	0.653139
1255	P10619;Q5JZH0;Q5JZG9	P10619	Lysosomal protective protein;Lysosomal protective protein 32 kDa chain;Lysosomal protective protein 20 kDa chain	CTSA	-0.211489	-1.01289
1582	P43686;P43686-2	P43686;P43686-2	26S protease regulatory subunit 6B	PSMC4	-0.212017	-0.434911
1169	P05556;P05556-2;P05556-5;P05556-4;P05556-3;E7EQW5;C9JPK5;Q5T3E6;E9PLR6;E7EUI6;H7C4N8;E7ERX5	P05556;P05556-2;P05556-5;P05556-4;P05556-3	Integrin beta-1	ITGB1	-0.212545	0.993478
1161	P05121;P05121-2;C9J272	P05121;P05121-2	Plasminogen activator inhibitor 1	SERPINE1	-0.213996	-0.236623
2189	Q5VWZ2;Q5VWZ2-2	Q5VWZ2;Q5VWZ2-2	Lysophospholipase-like protein 1	LYPLAL1	-0.214524	NaN
565	P08195-2;P08195-3;F5GZS6;P08195;J3KPF3;P08195-4;F5H0E2;H0YFS2;F5H867;F5GZI0;F5GZR9;H0YFX4	P08195-2;P08195-3;F5GZS6;P08195;J3KPF3;P08195-4	4F2 cell-surface antigen heavy chain	SLC3A2	-0.218998	1.69479
215	Q9P0V9-3;E7EW69;Q9P0V9;E7EX04;Q9P0V9-2;B5ME97;B7Z371;F5GYV2;C9JEW2;F5H1F2;B7Z277	Q9P0V9-3;E7EW69;Q9P0V9;E7EX04;Q9P0V9-2;B5ME97;B7Z371	Septin-10	2010-09-01	-0.219523	-0.0607471
2056	Q14CX7;Q14CX7-2;F8W1S0;H0YHR9	Q14CX7;Q14CX7-2	N-alpha-acetyltransferase 25, NatB auxiliary subunit	NAA25	-0.220574	NaN
2539	Q9BWD1;B7Z233	Q9BWD1;B7Z233	Acetyl-CoA acetyltransferase, cytosolic	ACAT2	-0.223982	-0.449982
396	E7ENA9;Q92542-2;Q92542;H0Y6T7;F6Y097;Q5T205;H0Y3Z4;Q5T209	E7ENA9;Q92542-2;Q92542;H0Y6T7;F6Y097;Q5T205;H0Y3Z4	Nicastrin	NCSTN	-0.224244	1.27836
1506	P34897-3;P34897;P34897-2;B4DLV4;H0YIZ0;G3V2Y4;G3V5L0;G3V4W5;G3V540;G3V2W0;G3V241;G3V3Y8;G3V4T0;G3V4X0;G3V2E4;G3V2D2;G3V2Y1;G3V3C6	P34897-3;P34897;P34897-2;B4DLV4;H0YIZ0	Serine hydroxymethyltransferase, mitochondrial;Serine hydroxymethyltransferase	SHMT2	-0.224506	1.25332
857	Q13620-3;Q13620-1;K4DI93;Q13620	Q13620-3;Q13620-1;K4DI93;Q13620	Cullin-4B	CUL4B	-0.227905	-0.93705
1006	O43865-2;O43865;Q96HN2-4;Q96HN2-3;D7UEQ7;H0Y8B3;F8W7N8;Q96HN2-2;Q96HN2	O43865-2;O43865;Q96HN2-4;Q96HN2-3;D7UEQ7;H0Y8B3;F8W7N8;Q96HN2-2;Q96HN2	Putative adenosylhomocysteinase 2;Putative adenosylhomocysteinase 3;Adenosylhomocysteinase	AHCYL1;AHCYL2	-0.230905	NaN
2700	Q9NYU2-2;Q9NYU2;H7BZG0;F8WCI2;F8WCE6;Q9NYU1	Q9NYU2-2;Q9NYU2	UDP-glucose:glycoprotein glucosyltransferase 1	UGGT1	-0.233769	-0.364896
1963	Q13011;M0R248;M0QZW4	Q13011;M0R248	Delta(3,5)-Delta(2,4)-dienoyl-CoA isomerase, mitochondrial	ECH1	-0.235849	0.351144
2304	Q8N1G4	Q8N1G4	Leucine-rich repeat-containing protein 47	LRRC47	-0.236758	NaN
2631	Q9HCN8	Q9HCN8	Stromal cell-derived factor 2-like protein 1	SDF2L1	-0.237276	NaN
2418	Q96BP3;F5H7P7;B4DWR9;D6R9Q1;D6RB19;D6RHV0;H0Y8N5;D6RA12;D6RDA4;D6RD43	Q96BP3;F5H7P7;B4DWR9;D6R9Q1	Peptidylprolyl isomerase domain and WD repeat-containing protein 1	PPWD1	-0.238055	NaN
2252	Q7Z6Z7-2;Q7Z6Z7-3;Q7Z6Z7;H0Y5W0;H0Y659;Q5H962;H0Y7U1	Q7Z6Z7-2;Q7Z6Z7-3;Q7Z6Z7;H0Y5W0	E3 ubiquitin-protein ligase HUWE1	HUWE1	-0.240516	NaN
854	J3QT28;O43684-2;O43684;B4DDM6;J3QSX4	J3QT28;O43684-2;O43684;B4DDM6	Mitotic checkpoint protein BUB3	BUB3	-0.241422	-0.360889
191	H7C3P4;B4DYH8;P15586;F6S8M0;F5H260;F5H4C6;H0YFA9	H7C3P4;B4DYH8;P15586;F6S8M0;F5H260;F5H4C6;H0YFA9	N-acetylglucosamine-6-sulfatase	GNS	-0.24362	-0.0183561
1198	P07741;P07741-2;H3BQZ9;H3BQB1;H3BQF1;H3BSW3	P07741;P07741-2;H3BQZ9;H3BQB1;H3BQF1;H3BSW3	Adenine phosphoribosyltransferase	APRT	-0.244266	NaN
547	Q9Y2J2-2;F5GX05;Q9Y2J2;Q9Y2J2-3;E7EUF8;F5H7W5;J3KT37;J3QS83;J3QRQ6;J3KS70;J3QLU5;J3QKY2;J3KRD1;J3QKK4;J3QR33;J3QS55	Q9Y2J2-2;F5GX05;Q9Y2J2;Q9Y2J2-3	Band 4.1-like protein 3;Band 4.1-like protein 3, N-terminally processed	EPB41L3	-0.246201	-0.21359
1900	Q01518-2;Q5T0R9;Q5T0S3;Q5T0R8;B7Z214;B7Z385	Q01518-2	Adenylyl cyclase-associated protein 1	CAP1	-0.247747	NaN
118	B4DDF4;Q99439;B4DUT8;H3BTZ5;Q99439-2;K7ES69;H3BVI6;H3BQH0;H3BQR6	B4DDF4;Q99439;B4DUT8;H3BTZ5;Q99439-2;K7ES69;H3BVI6	Calponin-2	CNN2	-0.249549	-0.127265
566	F5H643;F8W898;Q9H9Y6-2;Q9H9Y6;F5GZX4	F5H643;F8W898;Q9H9Y6-2;Q9H9Y6;F5GZX4	DNA-directed RNA polymerase;DNA-directed RNA polymerase I subunit RPA2	POLR1B	-0.249549	NaN
2250	Q7Z4H8;Q7Z4H8-2;Q7Z4H8-3;H0YEM3	Q7Z4H8;Q7Z4H8-2;Q7Z4H8-3	KDEL motif-containing protein 2	KDELC2	-0.251221	NaN
1249	P10253;I3L3L3;I3L0S5;I3L2V9	P10253	Lysosomal alpha-glucosidase;76 kDa lysosomal alpha-glucosidase;70 kDa lysosomal alpha-glucosidase	GAA	-0.251735	-0.119926
912	O00273-2;O00273;K7ERT1	O00273-2;O00273;K7ERT1	DNA fragmentation factor subunit alpha	DFFA	-0.253403	NaN
350	D6RA38;Q9UBS8;D6R988;D6RBK4;D6RAS4;D6R996;E7EP22;D6RDU6;B7Z3J5;D6RBU3;B7Z229;Q9UBS8-2	D6RA38;Q9UBS8;D6R988;D6RBK4;D6RAS4;D6R996;E7EP22;D6RDU6;B7Z3J5;D6RBU3;B7Z229;Q9UBS8-2	E3 ubiquitin-protein ligase RNF14	RNF14	-0.255198	NaN
2532	Q9BV57;Q9BV57-2	Q9BV57;Q9BV57-2	1,2-dihydroxy-3-keto-5-methylthiopentene dioxygenase	ADI1	-0.258654	0.213026
[truncated: 825 more rows]
